# Supplementary material for: Identification of Arbuscular Mycorrhiza Fungi Responsive microRNAs and Their Regulatory Network in Maize
Source: Int J Mol Sci. 2018 Oct 16;19(10):3201. doi: 10.3390/ijms19103201 (PMC6214007; doi:10.3390/ijms19103201)
Supplement: Supplementary file 1 [file ijms-19-03201-s001.zip]

Archive with 10 entries (10 files):
- Supplementary figures.doc
- Table S1.docx
- Table S2.docx
- Table S3.docx
- Table S4.docx
- Table S5.xlsx
- Table S6.xlsx
- Table S7.xlsx
- Table S8.docx
- Table S9.docx
