# Supplementary material for: Identification of Arbuscular Mycorrhiza Fungi Responsive microRNAs and Their Regulatory Network in Maize
Source: Int J Mol Sci. 2018 Oct 16;19(10):3201. doi: 10.3390/ijms19103201 (PMC6214007; doi:10.3390/ijms19103201)
Supplement: Supplementary file 1 [file ijms-19-03201-s001.zip › Table S5.xlsx]

## Sheet: Sheet1
Table S5 Novel miRNAs identified in maize root
Locus	Assigned Name	MiRNA family	Length	Strand	MajorRNA	DicerCall
Chr1:118284895-118284978	zma-Novel1.1-3p	unknown	83	+	GUGAGGGCGCCGCCGUCGGUGA	22
Chr1:118383088-118383171	zma-Novel1.2-3p	unknown	83	+	GUGAGGGCGCCGCCGUCGGUGA	22
Chr1:118402504-118402587	zma-Novel1.3-3p	unknown	83	+	GUGAGGGCGCCGCCGUCGGUGA	22
Chr1:295717230-295717348	zma-Novel2-5p	unknown	118	+	UGACAGAUUGAGGUUGCUUGG	21
Chr1:30982543-30982662	zma-Novel3-3p	unknown	119	-	AUUUGUGGUCCUAAAGUGGUA	21
Chr1:32605442-32605564	zma-Novel4-5p	unknown	122	-	AGAGGGGAUUGGAGGGGCUAA	21
Chr10:93020177-93020404	zma-Novel20-5p	unknown	227	+	UGUCACUUGGUUCCUGAACUC	21
Chr2:10174725-10174866	zma-Novel5-3p	unknown	141	-	GCUUUAAGAUUGAUGGGGUGG	21
Chr2:18027097-18027221	zma-MIR171o-3p	zma-MIR171	124	-	UGAGCCGAACCAAUAUCACUC	21
Chr2:190347397-190347518	zma-miR1878-3p	zma-miR1878	121	+	AUUUGUAGUGUUCAGAUUAAGUUU	24
Chr2:1951558-1951782	zma-miR396i-3p	zma-miR396	224	-	GUUCAAGAAAGCCCAUGGAAA	21
Chr2:211515898-211515997	zma-Novel6-5p	unknown	99	-	ACGAUUCGGCUGCGUGCCCGCG	22
Chr2:231204070-231204212	zma-Novel7-3p	unknown	142	+	CUUCAGGAGGGGGGGGGGAUC	21
Chr2:6288041-6288189	zma-MIR395q-3p	zma-MIR395	148	-	UGAAGUGUUUGGGGGAACUC	20
Chr3:94788023-94788170	zma-Novel8-3p	unknown	147	+	UUCAUCCGAGAAAAGUGGGGG	21
Chr4:207662942-207663064	zma-Novel9-3p	unknown	122	+	AGCUCCUUCAAUCCCCUCCGG	21
Chr5:11317310-11317499	zma-Novel10-3p	unknown	189	+	UCUAAAGGUCCAGGAGGCUCG	21
Chr5:12398917-12399049	zma-Novel11-3p	unknown	132	+	UUAGAAGGGAUUAGGAUAUUUGAG	24
Chr5:144804753-144804872	zma-Novel12-3p	unknown	119	-	UCUUCAACCCAUGUGUAUUGA	21
Chr5:210560182-210560450	zma-Novel13-5p	unknown	268	-	UUGAACUUGGCCGACCAGUGC	21
Chr5:211649593-211649728	zma-Novel14-5p	unknown	135	+	AUUUCGGCUUUUCUAGUUACA	21
Chr5:52955982-52956111	zma-Novel15-5p	unknown	129	+	UGUGGGUCUGACCCUGACUGGC	22
Chr6:34769914-34769997	zma-Novel16.1-5p	unknown	83	-	CCCGCCGGCGAGCGCUUUCCU	21
Chr6:34951464-34951547	zma-Novel16.2-5p	unknown	83	-	CCCGCCGGCGAGCGCUUUCCU	21
Chr6:46131455-46131573	zma-Novel17-5p	unknown	118	-	AAUACACAUGGGUUGAGGAGG	21
Chr7:25824489-25824641	zma-Novel18-3p	unknown	152	-	AGGCAUGCGAAUUGGGUCCCA	21
Chr7:5206351-5206472	zma-MIR160h-5p	zma-MIR160	121	-	UGCCUGGCUCCCUGUAUGCCA	21
Chr8:142400421-142400569	zma-Novel19-5p	unknown	148	-	AACCAUGCAGCCAAGACACAAACA	24
