# Supplementary material for: Identification of Arbuscular Mycorrhiza Fungi Responsive microRNAs and Their Regulatory Network in Maize
Source: Int J Mol Sci. 2018 Oct 16;19(10):3201. doi: 10.3390/ijms19103201 (PMC6214007; doi:10.3390/ijms19103201)
Supplement: Supplementary file 1 [file ijms-19-03201-s001.zip › Table S6.xlsx]

## Sheet: DESeqOut
Table S6 Expression levels of miRNAs identified via high-throughput sequencing
id	Conserved sequence	baseMean	baseMeanA	baseMeanB	foldChange	log2FoldChange	pval	padj	Sig.
zma-miR11969-5p	GCAAGGUCAGAGAAGGAUAUAAUC	1.54911	2.65746	0.440769	0.165861	-2.59195	0.286445	0.896109	no
zma-miR11970-3p	UGGUUUGGUUGCACGUUUGCA	93.1182	100.977	85.2595	0.844347	-0.244093	0.652095	0.998538	no
zma-miR11970-5p	CAAGCGUGCAAGCAAACCAUU	289.688	356.892	222.483	0.623391	-0.681791	0.262961	0.892021	no
zma-Novel18-3p	AGGCAUGCGAAUUGGGUCCCA	77.2838	61.9659	92.6018	1.4944	0.579566	0.399259	0.995173	no
zma-miR1432-3p	GGGUGUCAUCUCGCCUGAAGCA	14.5307	15.542	13.5194	0.869859	-0.201146	0.950938	1	no
zma-miR1432-5p	CUCAGGAGAGAUGACACCGAC	328.903	406.887	250.919	0.616682	-0.697402	0.231044	0.818563	no
zma-miR156a-3p	GCUCACUUCUCUCUCUGUCAGU	454.897	387.174	522.62	1.34983	0.43278	0.345488	0.995173	no
zma-miR156b-3p	GCUCACCCUCUAUCUGUCAGU	3106.33	2487.99	3724.66	1.49706	0.582127	0.225453	0.818563	no
zma-miR156e-3p	GCUCACUGCUCUCUCUGUCAUC	57.4572	60.091	54.8235	0.912341	-0.132355	0.888795	0.998538	no
zma-miR156g-3p	GCUCACUUCUCUUUCUGUCAGC	192.591	143.293	241.889	1.68807	0.755374	0.295729	0.902223	no
zma-miR156h-3p	GCUCACUGCUCUUUCUGUCAUC	78.0696	85.6716	70.4676	0.822532	-0.281856	0.62574	0.998538	no
zma-miR156i-3p	GCUCACUGCUCUAUCUGUCAUC	92.5311	102.96	82.1025	0.797424	-0.32658	0.738421	0.998538	no
zma-miR156j-5p	UGACAGAAGAGAGAGAGCACA	8.97039	17.9408	0	0	#NAME?	0.171873	0.765852	no
zma-miR156k-3p	GCUCGCUUCUCUUUCUGUCAGC	227.382	172.729	282.035	1.63282	0.707364	0.231926	0.818563	no
zma-miR156k-5p	UGACAGAAGAGAGCGAGCAC	6184.59	6149.37	6219.8	1.01145	0.0164311	0.670855	0.998538	no
zma-miR156l-3p	GCUCACUGCUCUAUCUGUCACC	380.102	353.337	406.866	1.1515	0.203509	0.709503	0.998538	no
zma-miR156l-5p	UGACAGAAGAGAGUGAGCAC	34274.2	35059.2	33489.2	0.95522	-0.0660957	0.605342	0.998538	no
zma-miR159a-5p	GAGCUCCUAUCAUUCCAAUGA	374.879	348.05	401.708	1.15417	0.20685	0.978876	1	no
zma-miR159d-3p	CUUGGAUUGAAGGGAGCUCCU	13999.1	6273.5	21724.7	3.46294	1.792	0.000356502	0.0045836	yes
zma-miR159d-5p	GAGCUCCCUUCGAUCCAAUCC	489.919	244.363	735.474	3.00976	1.58965	0.0544321	0.391911	no
zma-miR159e-3p	AUUGGUUUGAAGGGAGCUCCA	7.34688	4.9355	9.75827	1.97716	0.983428	0.216157	0.818563	no
zma-miR159f-5p	GAGCUCCUCUCAUUCCAAUGA	340.576	238.276	442.875	1.85867	0.894269	0.408338	0.995173	no
zma-miR159i-3p	UUUGGAGUGAAGGGAGCUCUG	2.19841	0.812221	3.58461	4.41334	2.14187	0.228817	0.818563	no
zma-miR159k-3p	UUUGGAUUGAAGGGAGCUCUG	78220.7	85667	70774.5	0.826158	-0.275511	0.634091	0.998538	no
zma-miR160a-3p	GCGUGCAAGGGGCCAAGCAUG	243.635	198.014	289.257	1.46079	0.54675	0.47467	0.998538	no
zma-miR160d-3p	GCGUGCGUGGAGCCAAGCAUG	1.95464	1.35588	2.5534	1.8832	0.913189	0.667364	0.998538	no
zma-miR160f-3p	GCGUGCGAGGUGCCAGGCAUG	9.83788	10.2817	9.39405	0.913665	-0.130262	0.868083	0.998538	no
zma-miR160f-5p	UGCCUGGCUCCCUGUAUGCCG	1.05795	0.778984	1.33692	1.71624	0.779248	0.797652	0.998538	no
zma-miR160g-3p	GCGUGCAAGGAGCCAAGCAUG	727.52	739.448	715.593	0.967739	-0.0473096	0.824549	0.998538	no
zma-MIR160h-5p	UGCCUGGCUCCCUGUAUGCCA	7841.08	9372.7	6309.46	0.673175	-0.570947	0.584289	0.998538	no
zma-miR162-3p	UCGAUAAACCUCUGCAUCCA	361.534	231.554	491.514	2.12267	1.08588	0.0382131	0.286599	no
zma-miR162-5p	GGGCGCAGUGGUUUAUCGAUC	91.797	71.9749	111.619	1.5508	0.633017	0.369919	0.995173	no
zma-miR164a-3p	CACGUGUUCUCCUUCUCCAUC	5.20005	4.52049	5.87962	1.30066	0.379242	0.790494	0.998538	no
zma-miR164b-3p	AUGUGCCCAUCUUCUCCACC	4.11939	5.10956	3.12922	0.612426	-0.707393	0.71325	0.998538	no
zma-miR164d-3p	CACGUGGUCUCCUUCUCCAU	1056.67	804.875	1308.46	1.62567	0.701033	0.130279	0.670005	no
zma-miR164e-3p	CAUGUGUCCGCCCUCUCCACC	4.90981	2.92929	6.89032	2.35222	1.23402	0.45648	0.998538	no
zma-miR164e-5p	UGGAGAAGCAGGACACGUGAG	1600.33	1701.5	1499.15	0.881074	-0.182666	0.597898	0.998538	no
zma-miR164f-3p	CACGUGCGCUCCUUCUCCAAC	23.0796	16.946	29.2133	1.72391	0.785683	0.37285	0.995173	no
zma-miR164f-5p	UGGAGAAGCAGGGCACGUGCU	1262.01	818.046	1705.98	2.08543	1.06034	0.0115944	0.109842	no
zma-miR164g-3p	CACGUGCUCCCCUUCUCCACC	0.837402	0	1.6748	Inf	Inf	0.180773	0.765852	no
zma-miR164g-5p	UGGAGAAGCAGGGCACGUGCA	15004.3	12457.2	17551.4	1.40894	0.494612	0.288746	0.896109	no
zma-miR164h-3p	CAUGUGCCCUUCUUCUCCAUC	0.880067	0	1.76013	Inf	Inf	0.21796	0.818563	no
zma-miR164h-5p	UGGAGAAGCAGGGCACGUGUG	103.825	66.9547	140.696	2.10136	1.07133	0.0902743	0.555234	no
zma-miR166a-3p	UCGGACCAGGCUUCAUUCCCC	76167.1	72042	80292.2	1.11452	0.156422	0.703237	0.998538	no
zma-miR166a-5p	GGAAUGUUGUCUGGCUCGGGG	1791.88	1436.12	2147.64	1.49545	0.580577	0.278103	0.896109	no
zma-miR166c-5p	GGAAUGUUGUCUGGCUCGAGG	2003.69	1766.81	2240.57	1.26814	0.342716	0.556976	0.998538	no
zma-miR166d-3p	UCGGACCAGGCUUCAUUCCC	1674.35	1694.12	1654.57	0.976656	-0.0340774	0.9105	1	no
zma-miR166d-5p	GGAAUGUUGUCUGGUUCAAGG	424.309	379.706	468.911	1.23493	0.304434	0.484582	0.998538	no
zma-miR166g-5p	GGAAUGUUGUCUGGUUGGAGA	18.2307	17.4594	19.0021	1.08836	0.122155	0.810626	0.998538	no
zma-miR166h-5p	GGAAUGACGUCCGGUCCGAAC	13.9534	12.877	15.0298	1.16719	0.223034	1	1	no
zma-miR166i-5p	GGAAUGUCGUCUGGCGCGAGA	10.6537	5.40245	15.905	2.94403	1.55779	0.086071	0.555234	no
zma-miR166l-5p	GAAUGGAGGCUGGUCCAAGA	0.407745	0.81549	0	0	#NAME?	0.628423	0.998538	no
zma-miR166m-3p	UCGGACCAGGCUUCAUUCCUC	986.768	1065.48	908.058	0.852254	-0.230645	0.705559	0.998538	no
zma-miR166m-5p	GGAAUGUUGGCUGGCUCGAGG	0.609165	1.21833	0	0	#NAME?	0.616262	0.998538	no
zma-miR166n-3p	UCGGACCAGGCUUCAAUCCCU	17.8852	21.4666	14.3039	0.666329	-0.585692	0.511389	0.998538	no
zma-miR167a-3p	GAUCAUGCAUGACAGCCUCAUU	0.27183	0.54366	0	0	#NAME?	0.883355	0.998538	no
zma-miR167b-3p	GAUCAUGCUGUGACAGUUUCACU	606.355	685.906	526.805	0.768042	-0.380743	0.577466	0.998538	no
zma-miR167c-3p	GAUCAUGCUGUGGCAGCCUCACU	4.54979	5.32381	3.77576	0.709222	-0.495691	0.889939	0.998538	no
zma-miR167c-5p	UGAAGCUGCCAGCAUGAUCUA	6170.7	7500.42	4840.99	0.645429	-0.631671	0.097014	0.563307	no
zma-miR167d-3p	GGUCAUGCUGCUGCAGCCUCACU	8.53571	11.1094	5.96205	0.536669	-0.897897	0.521968	0.998538	no
zma-miR167e-3p	GAUCAUGCUGUGCAGUUUCAUC	25.6995	29.7669	21.6321	0.726715	-0.460538	0.57188	0.998538	no
zma-miR167f-3p	GAUCGUGCUGCGCAGUUUCACC	63.179	72.4502	53.9078	0.744068	-0.426494	0.484192	0.998538	no
zma-miR167g-3p	GGUCAUGCUGUAGUUUCAUC	157.312	44.1268	270.497	6.13	2.61589	3.14257e-05	0.000565662	yes
zma-miR167i-3p	GAUCAUGUUGCAGCUUCAC	3016.19	3227.34	2805.03	0.869147	-0.202327	0.705626	0.998538	no
zma-miR167j-3p	GAUCAUGUGGCAGUUUCAUU	8205.93	7626.86	8784.99	1.15185	0.203952	0.584601	0.998538	no
zma-miR167j-5p	UGAAGCUGCCAGCAUGAUCUG	53113.8	54289	51938.6	0.956707	-0.0638512	0.832553	0.998538	no
zma-miR168a-3p	CCCGCCUUGCACCAAGUGAA	10255.5	10970.7	9540.38	0.869627	-0.201532	0.551328	0.998538	no
zma-miR168b-3p	CCCGCCUUGCAUCAAGUGAA	11698.8	11195.4	12202.3	1.08993	0.124236	0.74601	0.998538	no
zma-miR168b-5p	UCGCUUGGUGCAGAUCGGGAC	622169	560615	683723	1.2196	0.286402	0.710556	0.998538	no
zma-miR169b-3p	GGCAAGUUGUUCUUGGCUACA	2.89643	3.36863	2.42423	0.719648	-0.474637	1	1	no
zma-miR169b-5p	CAGCCAAGGAUGACUUGCCGA	5.50832	4.72258	6.29405	1.33276	0.414414	0.976943	1	no
zma-miR169c-3p	GGCAAGUCUGUCCUUGGCUACA	133.176	139.392	126.961	0.910819	-0.134764	0.837881	0.998538	no
zma-miR169e	UAGCCAAGGAGACUGCCUACG	0.597545	0.519323	0.675767	1.30125	0.379895	1	1	no
zma-miR169f-3p	GGCAUGUCUUCCUUGGCUACU	0.337884	0	0.675767	Inf	Inf	0.738027	0.998538	no
zma-miR169h	UAGCCAAGGAUGACUUGCCUA	11.3714	9.39648	13.3463	1.42035	0.506248	0.808679	0.998538	no
zma-miR169j-3p	GGCAGUCUCCUUGGCUAG	97.6611	142.543	52.7787	0.370264	-1.43337	0.375699	0.995173	no
zma-miR169j-5p	UAGCCAAGGAUGACUUGCCUG	96.6451	109.071	84.2191	0.772149	-0.373049	0.51971	0.998538	no
zma-miR169l-5p	UAGCCAGGGAUGAUUUGCCUG	0.40611	0.812221	0	0	#NAME?	0.768493	0.998538	no
zma-miR169m-3p	GGCAUCCAUUCUUGGCUAAG	10.8915	8.18765	13.5954	1.66047	0.731594	0.367601	0.995173	no
zma-miR169p-5p	UAGCCAAGGAUGACUUGCCGG	4.17314	5.23167	3.11461	0.595338	-0.748219	0.792834	0.998538	no
zma-miR169q-5p	UAGCCAAGAAUGGCUUGCCUA	1.01365	0	2.0273	Inf	Inf	0.3916	0.995173	no
zma-miR169r-3p	GGCAAGUUGUCCUUGGCUACA	10.0703	7.99671	12.1439	1.51861	0.602754	0.608708	0.998538	no
zma-miR169r-5p	CAGCCAAGGAUGACUUGCCGG	128.83	109.663	147.997	1.34957	0.432497	0.612321	0.998538	no
zma-miR171a-5p	UAUUGGCGAGGUUCAAUCAGA	1.66984	2.67852	0.661154	0.246835	-2.01838	0.46795	0.998538	no
zma-miR171e-5p	UGUUGGCUCGGCUCACUCAGA	0.337884	0	0.675767	Inf	Inf	0.738027	0.998538	no
zma-miR171f-3p	UUGAGCCGUGCCAAUAUCACA	59.6801	58.3221	61.038	1.04657	0.0656646	0.825346	0.998538	no
zma-miR171f-5p	CGAUGUUGGCAUGGCUCAAUC	76.5958	83.1465	70.0451	0.84243	-0.247372	0.787892	0.998538	no
zma-miR171g-3p	GAGGUGAGCCGAGCCAAUAUC	6945.89	6121.55	7770.23	1.26932	0.344061	0.512193	0.998538	no
zma-miR171g-5p	UAUUGACUUGGCUCAUCUCUC	53.1029	75.4333	30.7724	0.407942	-1.29356	0.182953	0.765852	no
zma-miR171h-5p	UGGUAUUGUUUCGGCUCAUGU	944.376	982.111	906.641	0.923155	-0.115355	0.775659	0.998538	no
zma-miR171i-3p	UGAUUGAGCCGUGCCAAUAUC	8483.2	8108.23	8858.18	1.09249	0.127624	0.767323	0.998538	no
zma-miR171i-5p	UGUUGGCACGGUUCAAUCAAA	551.118	583.577	518.66	0.88876	-0.170135	0.632861	0.998538	no
zma-miR171j-5p	UAUUGACGCGGUUCAAUUCGA	6.57819	7.82041	5.33596	0.682312	-0.551496	0.892502	0.998538	no
zma-miR171l-5p	UAUUGGCGUGCCUCAAUCCGA	2.09236	2.40996	1.77475	0.73642	-0.441398	0.586233	0.998538	no
zma-miR171m-3p	GGAUUGAGCCGCGUCAAUAUC	602.735	619.55	585.92	0.945719	-0.080516	0.778234	0.998538	no
zma-miR171m-5p	UAUUGGCGCGCCUCAAUCCGA	0.880995	1.76199	0	0	#NAME?	0.267606	0.892021	no
zma-miR171n-3p	UGAUUGAGCCGCGCCAAUAUC	508.651	644.541	372.762	0.578337	-0.790018	0.119924	0.654132	no
zma-miR171n-5p	UAUUGGUGAGGUUCAAUCCGA	9.08601	9.8799	8.29213	0.839292	-0.252755	0.916056	1	no
zma-MIR171o-3p	UGAGCCGAACCAAUAUCACUC	1872.26	1226.77	2517.75	2.05233	1.03727	0.013117	0.118053	no
zma-miR172b-5p	CAGCACCAUCAAGAUUCACA	833.904	759.319	908.488	1.19645	0.258761	0.65243	0.998538	no
zma-miR172c-3p	AGAAUCUUGAUGAUGCUGCA	1.10956	1.55797	0.661154	0.424369	-1.23661	0.838329	0.998538	no
zma-miR172c-5p	CAGCACCACCAAGAUUCACA	46.0646	41.68	50.4491	1.21039	0.275473	0.575812	0.998538	no
zma-miR172e	GGAAUCUUGAUGAUGCUGCAU	18.9638	15.1929	22.7346	1.4964	0.581495	0.521227	0.998538	no
zma-miR1878-3p	AUUUGUAGUGUUCAGAUUAAGUUU	14.5389	12.776	16.3019	1.27599	0.351612	0.663317	0.998538	no
zma-miR2118b	UUCCCGAUGCCUCCCAUUCCUA	580.292	604.306	556.278	0.920523	-0.119475	0.660918	0.998538	no
zma-miR2118c	UUCCUAAUGCCUCCCAUUCCUA	0.887374	0	1.77475	Inf	Inf	0.283319	0.896109	no
zma-miR2118d	UUCCUGAUGCCUCCCAUGCCUA	32.2617	38.5304	25.9929	0.674607	-0.56788	0.409127	0.995173	no
zma-miR2118g	UUCCUGAUGCCUCCUAUUCCUA	0.609714	0.54366	0.675767	1.243	0.313821	1	1	no
zma-miR2275c-5p	AGGAUUAGAGGGACUUGAACC	0.27183	0.54366	0	0	#NAME?	0.883355	0.998538	no
zma-miR2275d-5p	AGAGUUGGAGGAAAGAAAACU	118.654	123.413	113.895	0.922872	-0.115797	0.715551	0.998538	no
zma-miR319c-5p	GAGCUCUCUUCAGUCCACUC	0.609714	0.54366	0.675767	1.243	0.313821	1	1	no
zma-miR319d-3p	UUGGACUGAAGGGUGCUCCC	11726.5	8953.14	14499.8	1.61952	0.695566	0.262347	0.892021	no
zma-miR319d-5p	AGAGCGUCCUUCAGUCCACUC	798.415	750.225	846.605	1.12847	0.174365	0.84975	0.998538	no
zma-miR390b-3p	CGCUAUCUAUCCUGAGCUCCA	83.799	75.0452	92.5527	1.23329	0.302515	0.6582	0.998538	no
zma-miR390b-5p	AAGCUCAGGAGGGAUAGCGCC	1924.92	2288.95	1560.89	0.681924	-0.552317	0.178736	0.765852	no
zma-miR393a-3p	AUCAGUGCAAUCCCUUUGGAAU	0.40611	0.812221	0	0	#NAME?	0.768493	0.998538	no
zma-miR393b-3p	AUCAAUGCGAUCCUUUUGGAGG	92.3442	66.6923	117.996	1.76926	0.823147	0.168932	0.765852	no
zma-miR393c-3p	GUCAGUGCAAUCCCUUUGGAAU	32.9885	27.1937	38.7834	1.42619	0.512164	0.40726	0.995173	no
zma-miR393c-5p	UCCAAAGGGAUCGCAUUGAUCU	589.858	532.345	647.371	1.21607	0.282231	0.391905	0.995173	no
zma-miR394b-3p	AGGUGGGCAUACUGCCAAUG	0.519323	1.03865	0	0	#NAME?	0.510732	0.998538	no
zma-miR394b-5p	UUGGCAUUCUGUCCACCUCC	85.4332	80.7666	90.0998	1.11556	0.157764	0.86443	0.998538	no
zma-miR395a-5p	GUUCUCCUCAAACCACUUCAGUU	9.45095	3.08464	15.8173	5.12776	2.35833	0.0202462	0.16565	no
zma-miR395o-3p	GUGAAGUGUUUGGGUGAACUC	1.39964	2.13813	0.661154	0.30922	-1.6933	0.563066	0.998538	no
zma-miR395p-5p	GUUCCCUUCAAGCACUUCACAU	1.473	1.59447	1.35153	0.847636	-0.238483	0.919697	1	no
zma-MIR395q-3p	UGAAGUGUUUGGGGGAACUC	37.3488	25.1623	49.5353	1.96864	0.977196	0.128131	0.670005	no
zma-miR396a-3p	GUUCAAUAAAGCUGUGGGAAA	701.662	708.288	695.036	0.98129	-0.027248	0.981236	1	no
zma-miR396a-5p	UUCCACAGCUUUCUUGAACUG	148.399	123.292	173.506	1.40728	0.492905	0.382369	0.995173	no
zma-miR396d	UUCCACAGGCUUUCUUGAACUG	720.941	630.93	810.953	1.28533	0.362138	0.395414	0.995173	no
zma-miR396f-3p	GGUCAAGAAAGCUGUGGGAAG	1.11871	1.35588	0.881538	0.650159	-0.621135	1	1	no
zma-miR396f-5p	UUCCACAGCUUUCUUGAACUU	15.6791	13.3107	18.0474	1.35586	0.439207	0.603197	0.998538	no
zma-miR396g-3p	GUUCAAGAAAGCUGUGGAAGA	6.96636	5.39683	8.5359	1.58165	0.661433	0.563367	0.998538	no
zma-miR396h	UCCCACAGCUUUAUUGAACUG	25.6099	17.6736	33.5463	1.8981	0.924555	0.162132	0.765852	no
zma-miR396i-3p	GUUCAAGAAAGCCCAUGGAAA	1358.73	1538.74	1178.72	0.766033	-0.384521	0.347388	0.995173	no
zma-miR397b-3p	CCAGCGCUGCACUCAAUUACG	8.91768	12.3731	5.46224	0.44146	-1.17964	0.200021	0.807969	no
zma-miR397b-5p	UCAUUGAGCGCAGCGUUGAUG	184.214	308.167	60.2623	0.195551	-2.35438	0.000175206	0.00242592	yes
zma-miR398a-5p	GGGGCGAACUGAGAACACAUG	9.83084	17.884	1.77769	0.0994011	-3.33059	0.102182	0.574774	no
zma-miR398b-3p	UGUGUUCUCAGGUCGCCCCCG	3521.24	4305.92	2736.57	0.635538	-0.65395	0.164031	0.765852	no
zma-miR398b-5p	GGGGCGGACUGGGAACACAUG	384.373	568.328	200.419	0.352646	-1.50371	0.0319583	0.250108	no
zma-miR399a-5p	GUGCGGUUCUCCUCUGGCACG	53.4362	104.448	2.42423	0.0232099	-5.42912	1.35898e-08	8.15391e-07	yes
zma-miR399b-3p	UGCCAAAGGAGAGCUGUCCUG	1999.46	3738.16	260.767	0.0697583	-3.84149	2.14176e-08	9.63792e-07	yes
zma-miR399b-5p	GUGCAGCUCUCCUCUGGCAUG	97.0917	184.146	10.0377	0.0545095	-4.19735	2.67894e-07	6.0276e-06	yes
zma-miR399c-5p	GGGUACGUCUCCUUUGGCACA	185.157	355.298	15.0154	0.0422613	-4.56452	0.00690962	0.0690962	no
zma-miR399d-3p	UGCCAAAGGAGAGCUGCCCUG	605.127	1120.56	89.6974	0.0800472	-3.64301	5.78512e-05	0.000867768	yes
zma-miR399d-5p	GUGUGGCUCUCCUCUGGCAUG	1235.18	2392.98	77.3688	0.0323316	-4.95091	1.42087e-17	2.55757e-15	yes
zma-miR399e-5p	GGGCUUCUCUUUCUUGGCAGG	67.8974	109.627	26.1678	0.238699	-2.06674	0.0889146	0.555234	no
zma-miR399f-3p	UGCCAAAGGAAAUUUGCCCCG	348.983	631.61	66.3547	0.105056	-3.25076	2.56309e-07	6.0276e-06	yes
zma-miR399f-5p	GGGCAACUUCUCCUUUGGCAGA	29.1177	57.5743	0.661154	0.0114835	-6.44429	0.00236173	0.0265695	yes
zma-miR399g-3p	UGCCAAAGGGGAUUUGCCCGG	54.8817	106.09	3.67288	0.0346202	-4.85224	7.63576e-08	2.74887e-06	yes
zma-miR399h-3p	UGCCAAAGGAGAAUUGCCCUG	5543.51	10273.7	813.299	0.0791631	-3.65903	2.49146e-13	2.24231e-11	yes
zma-miR399h-5p	GUGCAGUUCUCCUCUGGCACG	5.66631	10.8918	0.440769	0.0404678	-4.62708	0.00230888	0.0265695	yes
zma-miR399i-5p	GUGCGGCUCUCCUCUGGCAUG	0.27183	0.54366	0	0	#NAME?	0.883355	0.998538	no
zma-miR399j-3p	UGCCAAAGGAGAGUUGCCCUG	12741.4	20589.5	4893.31	0.237661	-2.07302	9.32423e-06	0.000186485	yes
zma-miR399j-5p	AGGCAGCUCUCCUCUGGCAGG	1757.06	2970.71	543.405	0.182921	-2.45071	2.28981e-07	6.0276e-06	yes
zma-miR408b-3p	CUGCACUGCCUCUUCCCUGGC	1355.52	1666.78	1044.27	0.626519	-0.67457	0.074473	0.515582	no
zma-miR408b-5p	CAGGGACGAGGCAGAGCAUGG	300.639	569.751	31.5259	0.0553328	-4.17572	0.0173635	0.14883	no
zma-miR444b	UGCAGUUGUUGUCUCAAGCUU	12653.6	13302.9	12004.2	0.902377	-0.148197	0.814608	0.998538	no
zma-miR528b-3p	CCUGUGCCUGCCUCUUCCAUU	81.8941	155.99	7.7982	0.0499916	-4.32217	5.19081e-05	0.000849405	yes
zma-miR528b-5p	UGGAAGGGGCAUGCAGAGGAG	541.521	989.282	93.7594	0.0947752	-3.39935	0.00610649	0.064657	no
zma-miR529-5p	AGAAGAGAGAGAGUACAGCCU	16.4117	20.7737	12.0498	0.580051	-0.785749	0.434251	0.998538	no
zma-miR827-3p	UUAGAUGACCAUCAGCAAACA	27817.5	36313.7	19321.3	0.532067	-0.910319	0.0925391	0.555234	no
zma-miR827-5p	UUUGUUGGUGGUCAUUUAACC	54257.3	74042.7	34471.8	0.465567	-1.10294	0.201992	0.807969	no
zma-Novel1.3-3p	GUGAGGGCGCCGCCGUCGGUGA	549.868	539.907	559.83	1.0369	0.0522787	0.946039	1	no
zma-Novel10-3p	UCUAAAGGUCCAGGAGGCUCG	75.1723	65.7875	84.5572	1.28531	0.362113	0.906295	1	no
zma-Novel11-3p	UUAGAAGGGAUUAGGAUAUUUGAG	16.3779	15.2491	17.5067	1.14805	0.19918	0.891485	0.998538	no
zma-Novel12-3p	UCUUCAACCCAUGUGUAUUGA	94.4878	103.595	85.3806	0.824176	-0.278975	0.676347	0.998538	no
zma-Novel13-5p	UUGAACUUGGCCGACCAGUGC	15.7967	15.9023	15.691	0.986715	-0.019294	0.893137	0.998538	no
zma-Novel14-5p	AUUUCGGCUUUUCUAGUUACA	4.72032	4.02224	5.4184	1.34711	0.429869	0.547297	0.998538	no
zma-Novel15-5p	UGUGGGUCUGACCCUGACUGGC	9.53463	7.88586	11.1834	1.41816	0.504021	0.612774	0.998538	no
zma-Novel16.2-5p	CCCGCCGGCGAGCGCUUUCCU	757.726	572.656	942.795	1.64635	0.719274	0.157851	0.765852	no
zma-Novel17-5p	AAUACACAUGGGUUGAGGAGG	32.9873	39.6969	26.2776	0.661955	-0.595195	0.418797	0.998538	no
zma-Novel19-5p	AACCAUGCAGCCAAGACACAAACA	12.9911	12.6716	13.3107	1.05043	0.0709783	1	1	no
zma-Novel20-5p	UGUCACUUGGUUCCUGAACUC	26.7669	37.1407	16.3931	0.44138	-1.17991	0.429302	0.998538	no
zma-Novel2-5p	UGACAGAUUGAGGUUGCUUGG	8.55554	7.93453	9.17656	1.15653	0.209808	1	1	no
zma-Novel3-3p	AUUUGUGGUCCUAAAGUGGUA	11.4555	11.807	11.1039	0.940448	-0.08858	0.948715	1	no
zma-Novel4-5p	AGAGGGGAUUGGAGGGGCUAA	170.569	200.514	140.623	0.701312	-0.511871	0.332998	0.995173	no
zma-Novel5-3p	GCUUUAAGAUUGAUGGGGUGG	11.314	10.2106	12.4174	1.21613	0.282295	0.825384	0.998538	no
zma-Novel6-5p	ACGAUUCGGCUGCGUGCCCGCG	9.10412	9.74889	8.45935	0.867724	-0.204691	1	1	no
zma-Novel7-3p	CUUCAGGAGGGGGGGGGGAUC	23.1792	21.5616	24.7968	1.15005	0.201694	0.886	0.998538	no
zma-Novel8-3p	UUCAUCCGAGAAAAGUGGGGG	15.6574	13.438	17.8767	1.33031	0.411762	0.689552	0.998538	no
zma-Novel9-3p	AGCUCCUUCAAUCCCCUCCGG	100.421	91.8766	108.964	1.18599	0.246089	0.776212	0.998538	no
