# Supplementary material for: Identification of Arbuscular Mycorrhiza Fungi Responsive microRNAs and Their Regulatory Network in Maize
Source: Int J Mol Sci. 2018 Oct 16;19(10):3201. doi: 10.3390/ijms19103201 (PMC6214007; doi:10.3390/ijms19103201)
Supplement: Supplementary file 1 [file ijms-19-03201-s001.zip › Table S7.xlsx]

## Sheet: Sheet1
Table S7 Annotation and other target sites information of the target genes of differentially expressed miRNAs
miRNA	Target gene	Annotated by Nr Similarity	GO term	Expectation	UPE$	miRNA_start	miRNA_end	Target_start	Target_end	miRNA_aligned_fragment	Target_aligned_fragment	Inhibition	Target_Desc.	Multiplicity
zma-miR528b-3p	Zm00001d016533	electron transfer flavoprotein subunit mitochondrial	F:electron carrier activity; F:copper ion binding; F:flavin adenine dinucleotide binding; P:oxidation-reduction process; C:mitochondrion; C:mitochondrial matrix; F:cation transmembrane transporter activity; C:integral component of membrane; P:transmembrane transport; P:cation transport	2	-1	1	21	715	735	CCUGUGCCUGCCUCUUCCAUU	GCCGGAAGAGGCGGGCGCAGG	Cleavage	cdna chromosome:AGPv4:5:166584680:166589089:-1 gene:Zm00001d016533 gene_biotype:protein_coding transcript_biotype:protein_coding description:Zm00001d016533	1
zma-miR528b-3p	Zm00001d028565	uncharacterized protein LOC100279315	P:response to karrikin	2.5	-1	1	21	10	30	CCUGUGCCUGCCUCUUCCAUU	AGUGGGAGGGGGAGGCACAGG	Translation	cdna chromosome:AGPv4:1:39236501:39239663:1 gene:Zm00001d028565 gene_biotype:protein_coding transcript_biotype:protein_coding description:Zm00001d028565	1
zma-miR528b-3p	Zm00001d037060	3fe-4s ferredoxin	F:iron-sulfur cluster binding; F:kinase activity; F:ATP binding; P:phosphorylation; F:catalytic activity	3	-1	1	21	464	484	CCUGUGCCUGCCUCUUCCAUU	GAUGGAAGGGGCAGGAGUAGG	Cleavage	cdna chromosome:AGPv4:6:110983102:110984867:1 gene:Zm00001d037060 gene_biotype:protein_coding transcript_biotype:protein_coding description:Zm00001d037060	1
zma-miR528b-3p	Zm00001d050024	formin-like protein 6 isoform x1	P:dephosphorylation; F:hydrolase activity; P:metabolic process; F:phosphoprotein phosphatase activity	3	-1	1	21	1454	1474	CCUGUGCCUGCCUCUUCCAUU	CAUGGAGGUGGCAGGUAUAGG	Cleavage	cdna chromosome:AGPv4:4:60837568:60886545:-1 gene:Zm00001d050024 gene_biotype:protein_coding transcript_biotype:protein_coding description:Zm00001d050024	1
zma-miR528b-3p	Zm00001d020764	tpa: carbonic anhydrase	P:metabolic process; F:zinc ion binding; F:lyase activity; F:carbonate dehydratase activity; P:carbon utilization; C:chloroplast; C:plastid	3	-1	1	21	382	402	CCUGUGCCUGCCUCUUCCAUU	AAUAGAUGAGGUAGGCGCAGG	Cleavage	cdna chromosome:AGPv4:7:131558016:131561873:-1 gene:Zm00001d020764 gene_biotype:protein_coding transcript_biotype:protein_coding description:Zm00001d020764	1
zma-miR528b-3p	Zm00001d013452	myosin-binding protein 2-like	-	3	-1	1	21	197	217	CCUGUGCCUGCCUCUUCCAUU	CAUGGCAGGGGCGGGCGCGGG	Cleavage	cdna chromosome:AGPv4:5:11959404:11963828:1 gene:Zm00001d013452 gene_biotype:protein_coding transcript_biotype:protein_coding description:Zm00001d013452	1
zma-miR528b-3p	Zm00001d013274	probable helicase magatama 3	P:pollen tube guidance; P:embryo sac development; P:pollen-pistil interaction; P:oxidation-reduction process; F:heme binding; P:response to oxidative stress; F:peroxidase activity	3	-1	1	21	3800	3820	CCUGUGCCUGCCUCUUCCAUU	AGAGGUAGAGGCAGGUGCAGG	Cleavage	cdna chromosome:AGPv4:5:7548514:7559169:-1 gene:Zm00001d013274 gene_biotype:protein_coding transcript_biotype:protein_coding description:Zm00001d013274	1
zma-miR528b-3p	Zm00001d015493	autophagy-related protein 11	C:plasmodesma; P:autophagy; F:zinc ion binding	3	-1	1	21	1046	1066	CCUGUGCCUGCCUCUUCCAUU	UGCGGGAGGGGCAGGUGCAGG	Cleavage	cdna chromosome:AGPv4:5:93597362:93602535:-1 gene:Zm00001d015493 gene_biotype:protein_coding transcript_biotype:protein_coding description:Zm00001d015493	1
zma-miR528b-3p	Zm00001d017461	bzip protein	C:mitochondrion	3	-1	1	21	1391	1411	CCUGUGCCUGCCUCUUCCAUU	ACUGGGGGAGGCAGGCGCACG	Cleavage	cdna chromosome:AGPv4:5:196486479:196488384:-1 gene:Zm00001d017461 gene_biotype:protein_coding transcript_biotype:protein_coding description:Zm00001d017461	1
zma-miR528b-3p	Zm00001d034679	l10-interacting myb domain-containing isoform x2	-	3	-1	1	21	45	65	CCUGUGCCUGCCUCUUCCAUU	CCCGGAAGAGGCAGCCGCAGG	Cleavage	cdna chromosome:AGPv4:1:299640924:299643142:-1 gene:Zm00001d034679 gene_biotype:protein_coding transcript_biotype:protein_coding description:Zm00001d034679	1
zma-miR528b-3p	Zm00001d002020	g-type lectin s-receptor-like serine threonine-protein kinase sd2-5	F:ATP binding; F:protein kinase activity; F:nucleotide binding; P:protein phosphorylation; F:transferase activity	3	-1	1	21	1453	1473	CCUGUGCCUGCCUCUUCCAUU	UCUGGGAGAGGUACGCGCAGG	Cleavage	cdna chromosome:AGPv4:2:4479323:4481492:-1 gene:Zm00001d002020 gene_biotype:protein_coding transcript_biotype:protein_coding description:Zm00001d002020	1
zma-miR528b-3p	Zm00001d037512	catalytic hydrolase	F:hydrolase activity; P:metabolic process; C:plastid	3	-1	1	21	89	109	CCUGUGCCUGCCUCUUCCAUU	UCUGGAGGAGGCAGGCGCGUG	Cleavage	cdna chromosome:AGPv4:6:127655622:127659899:1 gene:Zm00001d037512 gene_biotype:protein_coding transcript_biotype:protein_coding description:Zm00001d037512	1
zma-miR528b-3p	Zm00001d013984	protein executer chloroplastic	C:plastid; P:singlet oxygen-mediated programmed cell death; C:thylakoid membrane; P:response to singlet oxygen	3	-1	1	21	482	502	CCUGUGCCUGCCUCUUCCAUU	UGUGAAGGAGGCGGGUACGGG	Cleavage	cdna chromosome:AGPv4:5:27299688:27328246:-1 gene:Zm00001d013984 gene_biotype:protein_coding transcript_biotype:protein_coding description:Zm00001d013984	1
zma-miR528b-3p	Zm00001d005302	cax-interacting protein 4-like	F:nucleic acid binding; F:zinc ion binding; P:positive regulation of calcium ion transport; C:cytoplasm	3.5	-1	1	21	592	612	CCUGUGCCUGCCUCUUCCAUU	AAUGGAGGACGGAGGCACAGG	Translation	cdna chromosome:AGPv4:2:168641662:168642855:-1 gene:Zm00001d005302 gene_biotype:protein_coding transcript_biotype:protein_coding description:Zm00001d005302	2
zma-miR528b-3p	Zm00001d006131	c2 and gram domain-containing protein at1g03370	-	3.5	-1	1	21	1565	1585	CCUGUGCCUGCCUCUUCCAUU	GAUGGAAGAGUCAGGUACAUG	Translation	cdna chromosome:AGPv4:2:199416220:199426304:-1 gene:Zm00001d006131 gene_biotype:protein_coding transcript_biotype:protein_coding description:Zm00001d006131	1
zma-miR528b-3p	Zm00001d017520	adenylosuccinate lyase	P:IMP biosynthetic process; F:catalytic activity; F:N6-(1	3.5	-1	1	21	24	44	CCUGUGCCUGCCUCUUCCAUU	GAUGGAAGGGGCAGGCAAGGC	Cleavage	cdna chromosome:AGPv4:5:198545025:198550469:-1 gene:Zm00001d017520 gene_biotype:protein_coding transcript_biotype:protein_coding description:Zm00001d017520	2
zma-miR528b-3p	Zm00001d007227	dna replication complex gins protein psf2	P:DNA replication; C:nucleus	3.5	-1	1	21	2427	2447	CCUGUGCCUGCCUCUUCCAUU	GGUGGAGGUGGCGGGCACAGC	Cleavage	cdna chromosome:AGPv4:2:225207033:225210753:-1 gene:Zm00001d007227 gene_biotype:protein_coding transcript_biotype:protein_coding description:Zm00001d007227	1
zma-miR528b-3p	Zm00001d014895	testis-expressed sequence 2	C:integral component of membrane; C:membrane; C:cytoplasmic membrane-bounded vesicle	3.5	-1	1	21	4719	4739	CCUGUGCCUGCCUCUUCCAUU	AGAGGAAGAGGCGUGCACGGG	Cleavage	cdna chromosome:AGPv4:5:67118452:67127665:-1 gene:Zm00001d014895 gene_biotype:protein_coding transcript_biotype:protein_coding description:Zm00001d014895	1
zma-miR528b-3p	Zm00001d042396	viviparous- partial	P:mitochondria-nucleus signaling pathway; C:nucleus; F:DNA binding; P:abscisic acid-activated signaling pathway; P:response to abscisic acid; P:regulation of transcription from RNA polymerase II promoter; P:regulation of transcription	3.5	-1	1	21	3947	3967	CCUGUGCCUGCCUCUUCCAUU	AGCGGGGGAGGCAAGCACAGG	Cleavage	cdna chromosome:AGPv4:3:164461293:164465986:1 gene:Zm00001d042396 gene_biotype:protein_coding transcript_biotype:protein_coding description:Zm00001d042396	1
zma-miR528b-3p	Zm00001d054012	protein kinase xa21	C:integral component of membrane; F:protein serine/threonine kinase activity; C:membrane; P:phosphorylation; F:protein kinase activity; P:protein phosphorylation; F:ATP binding; F:kinase activity; F:transferase activity	3.5	-1	1	21	2286	2306	CCUGUGCCUGCCUCUUCCAUU	AGAGGAAGAGGAAGGUGCAGG	Translation	cdna chromosome:AGPv4:4:245105914:245109405:-1 gene:Zm00001d054012 gene_biotype:protein_coding transcript_biotype:protein_coding description:Zm00001d054012	1
zma-miR528b-3p	Zm00001d035041	phospholipase sgr2	F:metal ion binding; C:vacuole; C:plasmodesma; P:negative gravitropism; P:detection of gravity; P:amyloplast organization; C:plant-type vacuole membrane; F:RNA-directed DNA polymerase activity; F:RNA binding; P:RNA-dependent DNA replication	3.5	-1	1	21	3001	3021	CCUGUGCCUGCCUCUUCCAUU	GAAGGAAGAUGCAGGCAUGGG	Cleavage	cdna chromosome:AGPv4:6:2930353:2945573:-1 gene:Zm00001d035041 gene_biotype:protein_coding transcript_biotype:protein_coding description:Zm00001d035041	1
zma-miR528b-3p	Zm00001d005298	probable lrr receptor-like serine threonine-protein kinase at4g37250	F:ATP binding; F:protein kinase activity; C:integral component of membrane; C:membrane; P:protein phosphorylation; F:transferase activity	3.5	-1	1	21	2436	2456	CCUGUGCCUGCCUCUUCCAUU	AGGGGAAGGCGCAGGCGCAGG	Cleavage	cdna chromosome:AGPv4:2:168386230:168389148:1 gene:Zm00001d005298 gene_biotype:protein_coding transcript_biotype:protein_coding description:Zm00001d005298	1
zma-miR528b-3p	Zm00001d005770	phospholipase d alpha 1-like	P:cell division; F:phospholipase D activity; F:hydrolase activity; P:phosphatidylcholine metabolic process; C:membrane; P:post-embryonic development; P:response to osmotic stress; P:root development; F:calcium ion binding; P:metabolic process; P:cellular response to phosphate starvation; F:catalytic activity; F:N-acylphosphatidylethanolamine-specific phospholipase D activity; P:cell growth; C:pla…	3.5	-1	1	21	1109	1129	CCUGUGCCUGCCUCUUCCAUU	GGUGGAGGAAGCAGGCACCGG	Cleavage	cdna chromosome:AGPv4:2:187674444:187678063:-1 gene:Zm00001d005770 gene_biotype:protein_coding transcript_biotype:protein_coding description:Zm00001d005770	1
zma-miR528b-3p	Zm00001d020409	tpa: tify domain cct motif transcription factor family protein	P:heat acclimation; P:oxidation-reduction process; P:protein oligomerization; P:cell redox homeostasis; F:oxidoreductase activity	3.5	-1	1	21	318	338	CCUGUGCCUGCCUCUUCCAUU	CAAGGAGGAGGCAGGCGCGGA	Cleavage	cdna chromosome:AGPv4:7:112014245:112017209:-1 gene:Zm00001d020409 gene_biotype:protein_coding transcript_biotype:protein_coding description:Zm00001d020409	1
zma-miR528b-3p	Zm00001d030323	receptor-like protein kinase	F:ATP binding; F:protein kinase activity; P:protein phosphorylation; F:transferase activity	3.5	-1	1	21	2611	2631	CCUGUGCCUGCCUCUUCCAUU	AUUGGAAGAGGCCGGCAUGGU	Cleavage	cdna chromosome:AGPv4:1:122199005:122202892:-1 gene:Zm00001d030323 gene_biotype:protein_coding transcript_biotype:protein_coding description:Zm00001d030323	1
zma-miR528b-3p	Zm00001d023987	la-related protein 6b-like	F:RNA binding; C:ribonucleoprotein complex; P:RNA processing; C:nucleus; F:nucleic acid binding; F:nucleotide binding	3.5	-1	1	21	3006	3026	CCUGUGCCUGCCUCUUCCAUU	GGUGAAGGGGGCAGGCAAAGG	Cleavage	cdna chromosome:AGPv4:10:34453922:34465801:-1 gene:Zm00001d023987 gene_biotype:protein_coding transcript_biotype:protein_coding description:Zm00001d023987	1
zma-miR528b-3p	Zm00001d045002	nucleolar protein 10	P:megagametogenesis; C:nucleolus; C:nucleus	3.5	-1	1	21	2854	2874	CCUGUGCCUGCCUCUUCCAUU	GGAGGAAGAGGUAGGGGCAGG	Cleavage	cdna chromosome:AGPv4:9:9723244:9738012:-1 gene:Zm00001d045002 gene_biotype:protein_coding transcript_biotype:protein_coding description:Zm00001d045002	1
zma-miR528b-3p	Zm00001d020769	ubiquitin carboxyl-terminal hydrolase 17	F:metal ion binding; F:ubiquitinyl hydrolase activity; P:ubiquitin-dependent protein catabolic process; P:proteolysis; F:peptidase activity; F:hydrolase activity	3.5	-1	1	21	2382	2402	CCUGUGCCUGCCUCUUCCAUU	UCGGGAGGAGGCAGGUACCGG	Cleavage	cdna chromosome:AGPv4:7:131678626:131700543:-1 gene:Zm00001d020769 gene_biotype:protein_coding transcript_biotype:protein_coding description:Zm00001d020769	1
zma-miR528b-3p	Zm00001d047087	beta-expansin 1a precursor	P:sexual reproduction; C:extracellular region; C:cell wall; C:cytoplasmic membrane-bounded vesicle; C:membrane	4	-1	1	21	1694	1714	CCUGUGCCUGCCUCUUCCAUU	AAUGGAGGAGGCAGGCGUACA	Cleavage	cdna chromosome:AGPv4:9:118041105:118043477:-1 gene:Zm00001d047087 gene_biotype:protein_coding transcript_biotype:protein_coding description:Zm00001d047087	1
zma-miR528b-3p	Zm00001d029899	beta-expansin 1a precursor	P:sexual reproduction; C:extracellular region; C:cell wall; C:cytoplasmic membrane-bounded vesicle; C:membrane	4	-1	1	21	1216	1236	CCUGUGCCUGCCUCUUCCAUU	AAUGGAGGAGGCAGGCGUACA	Cleavage	cdna chromosome:AGPv4:1:93193094:93195786:-1 gene:Zm00001d029899 gene_biotype:protein_coding transcript_biotype:protein_coding description:Zm00001d029899	1
zma-miR528b-3p	Zm00001d024170	leucine-rich repeat-containing protein ddb_g0290503	C:cytoplasmic membrane-bounded vesicle	4	-1	1	21	399	419	CCUGUGCCUGCCUCUUCCAUU	AAUGGAAGAGGCAGCCACAAA	Cleavage	cdna chromosome:AGPv4:10:52657634:52660741:-1 gene:Zm00001d024170 gene_biotype:protein_coding transcript_biotype:protein_coding description:Zm00001d024170	1
zma-miR528b-3p	Zm00001d015999	proteinaceous rnase p chloroplastic mitochondrial-like	-	4	-1	1	21	1596	1616	CCUGUGCCUGCCUCUUCCAUU	AAUGGAGGGGGUUGGCAUGGG	Cleavage	cdna chromosome:AGPv4:5:138468680:138483666:1 gene:Zm00001d015999 gene_biotype:protein_coding transcript_biotype:protein_coding description:Zm00001d015999	1
zma-miR528b-3p	Zm00001d037777	alpha beta fold family expressed	C:chloroplast envelope; P:metabolic process; F:catalytic activity; F:hydrolase activity; C:cytoplasmic membrane-bounded vesicle; C:plastid	4	-1	1	21	321	341	CCUGUGCCUGCCUCUUCCAUU	AGUGGAGGAGGCGGGAGCAGC	Cleavage	cdna chromosome:AGPv4:6:137318220:137325751:1 gene:Zm00001d037777 gene_biotype:protein_coding transcript_biotype:protein_coding description:Zm00001d037777	1
zma-miR528b-3p	Zm00001d005108	snf1-related protein kinase catalytic subunit alpha kin10-like	F:transferase activity; F:protein serine/threonine kinase activity; P:phosphorylation; F:protein kinase activity; P:protein autophosphorylation; P:protein phosphorylation; F:nucleotide binding; F:ATP binding; F:kinase activity; F:transferase activity	4	-1	1	21	702	722	CCUGUGCCUGCCUCUUCCAUU	GAUGGAGGGGGCAGGCAAGGA	Cleavage	cdna chromosome:AGPv4:2:158564485:158572128:1 gene:Zm00001d005108 gene_biotype:protein_coding transcript_biotype:protein_coding description:Zm00001d005108	1
zma-miR528b-3p	Zm00001d041932	small subunit processome component 20 homolog	P:regulation of transcription	4	-1	1	21	1029	1049	CCUGUGCCUGCCUCUUCCAUU	GAUGGGAGGGGCGGCCACAGU	Cleavage	cdna chromosome:AGPv4:3:144149733:144156138:-1 gene:Zm00001d041932 gene_biotype:protein_coding transcript_biotype:protein_coding description:Zm00001d041932	1
zma-miR528b-3p	Zm00001d053268	protein microrchidia 7 isoform x1	F:ATP binding; C:membrane	4	-1	1	21	47	67	CCUGUGCCUGCCUCUUCCAUU	AAUGGAAAAGGAAGGCACGGA	Translation	cdna chromosome:AGPv4:4:223286478:223317315:-1 gene:Zm00001d053268 gene_biotype:protein_coding transcript_biotype:protein_coding description:Zm00001d053268	1
zma-miR528b-3p	Zm00001d039155	tpa: ap2 erebp transcription factor superfamily protein	-	4	-1	1	21	1985	2005	CCUGUGCCUGCCUCUUCCAUU	AAGGGGAGGGGCAGGGGCAGG	Cleavage	cdna chromosome:AGPv4:6:171177893:171180993:1 gene:Zm00001d039155 gene_biotype:protein_coding transcript_biotype:protein_coding description:Zm00001d039155	1
zma-miR528b-3p	Zm00001d002325	myosin-10 isoform x1	P:metabolic process; F:catalytic activity; F:pyridoxal phosphate binding; F:transaminase activity	4	-1	1	21	559	579	CCUGUGCCUGCCUCUUCCAUU	AAUUGGAGAGGAAGGUGCAGG	Translation	cdna chromosome:AGPv4:2:10315847:10318016:-1 gene:Zm00001d002325 gene_biotype:protein_coding transcript_biotype:protein_coding description:Zm00001d002325	1
zma-miR528b-3p	Zm00001d007434	virulent strain associated lipoprotein	C:plastid	4	-1	1	21	4845	4865	CCUGUGCCUGCCUCUUCCAUU	GGUGGAGGUGGCAGGCAUGGC	Cleavage	cdna chromosome:AGPv4:2:231628490:231635555:-1 gene:Zm00001d007434 gene_biotype:protein_coding transcript_biotype:protein_coding description:Zm00001d007434	2
zma-miR528b-3p	Zm00001d008724	protein nsp-interacting kinase 3	F:kinase activity; F:ATP binding; F:protein kinase activity; P:phosphorylation; P:protein phosphorylation; F:transferase activity	4	-1	1	21	147	167	CCUGUGCCUGCCUCUUCCAUU	AGUGGCAGGGGCCGGCACAGC	Cleavage	cdna chromosome:AGPv4:8:17871351:17876884:-1 gene:Zm00001d008724 gene_biotype:protein_coding transcript_biotype:protein_coding description:Zm00001d008724	1
zma-miR528b-3p	Zm00001d032666	uncharacterized protein LOC100381472	-	4	-1	1	21	1117	1137	CCUGUGCCUGCCUCUUCCAUU	GAGGGGAGAGGCUGGCACAGC	Cleavage	cdna chromosome:AGPv4:1:233655890:233658883:1 gene:Zm00001d032666 gene_biotype:protein_coding transcript_biotype:protein_coding description:Zm00001d032666	1
zma-miR528b-3p	Zm00001d014330	member of ras oncogene family-like 3	P:photomorphogenesis; P:GTP catabolic process; C:nucleus; F:nucleotide binding; C:cytoplasm; F:GTP binding; F:GTPase activity; P:small GTPase mediated signal transduction; P:circadian regulation of gene expression; C:cytoplasmic membrane-bounded vesicle	4	-1	1	21	186	206	CCUGUGCCUGCCUCUUCCAUU	GGUGGAAGAGGAGGGAAUAGG	Translation	cdna chromosome:AGPv4:5:41110451:41116156:-1 gene:Zm00001d014330 gene_biotype:protein_coding transcript_biotype:protein_coding description:Zm00001d014330	1
zma-miR528b-3p	Zm00001d020353	cyclin-d2-1-like isoform x1	C:nucleus; P:regulation of cell cycle; F:protein kinase binding; P:cell cycle; P:cell division; P:regulation of cyclin-dependent protein serine/threonine kinase activity	4	-1	1	21	863	883	CCUGUGCCUGCCUCUUCCAUU	GAAGGAGGGGGCAGCUACAGG	Cleavage	cdna chromosome:AGPv4:7:108629858:108634342:-1 gene:Zm00001d020353 gene_biotype:protein_coding transcript_biotype:protein_coding description:Zm00001d020353	1
zma-miR528b-3p	Zm00001d021180	c2 and gram domain-containing protein at1g03370	-	4.5	-1	1	21	1574	1594	CCUGUGCCUGCCUCUUCCAUU	GAUGGAAGAGUCAGGUACAAA	Translation	cdna chromosome:AGPv4:7:145135137:145143582:1 gene:Zm00001d021180 gene_biotype:protein_coding transcript_biotype:protein_coding description:Zm00001d021180	1
zma-miR528b-3p	Zm00001d010309	squamosa promoter-binding-like protein 9	C:nucleus; F:DNA binding; F:metal ion binding; P:regulation of transcription	4.5	-1	1	21	1985	2005	CCUGUGCCUGCCUCUUCCAUU	AAUGGAGGCGUCAGGUAUAGG	Translation	cdna chromosome:AGPv4:8:109070696:109086907:1 gene:Zm00001d010309 gene_biotype:protein_coding transcript_biotype:protein_coding description:Zm00001d010309	1
zma-miR528b-3p	Zm00001d018059	l-type lectin-domain containing receptor kinase	F:carbohydrate binding; F:ATP binding; F:protein kinase activity; C:cytoplasmic membrane-bounded vesicle; F:nucleotide binding; P:protein phosphorylation; F:transferase activity	4.5	-1	1	21	4014	4034	CCUGUGCCUGCCUCUUCCAUU	GAUGGAAGAAGGAGGCACGGA	Translation	cdna chromosome:AGPv4:5:213450456:213456337:-1 gene:Zm00001d018059 gene_biotype:protein_coding transcript_biotype:protein_coding description:Zm00001d018059	1
zma-miR528b-3p	Zm00001d009034	TPA: hypothetical protein ZEAMMB73_417245	-	4.5	-1	1	21	137	157	CCUGUGCCUGCCUCUUCCAUU	AAUGGGACAGGCAGCCACGGC	Cleavage	cdna chromosome:AGPv4:8:30867171:30874487:-1 gene:Zm00001d009034 gene_biotype:protein_coding transcript_biotype:protein_coding description:Zm00001d009034	1
zma-miR528b-3p	Zm00001d050604	probable magnesium transporter nipa8 isoform x2	C:membrane; P:magnesium ion transport; F:magnesium ion transmembrane transporter activity	4.5	-1	1	21	3454	3474	CCUGUGCCUGCCUCUUCCAUU	GAUGGAGGAGACAGACACAGA	Translation	cdna chromosome:AGPv4:4:103426575:103430969:1 gene:Zm00001d050604 gene_biotype:protein_coding transcript_biotype:protein_coding description:Zm00001d050604	1
zma-miR528b-3p	Zm00001d016634	magnesium transporter nipa3-like	C:membrane; P:magnesium ion transport; F:magnesium ion transmembrane transporter activity	4.5	-1	1	21	2057	2077	CCUGUGCCUGCCUCUUCCAUU	GAUGGAGGAGACAGACACAGA	Translation	cdna chromosome:AGPv4:5:170834278:170838257:1 gene:Zm00001d016634 gene_biotype:protein_coding transcript_biotype:protein_coding description:Zm00001d016634	1
zma-miR528b-3p	Zm00001d051934	5-pentadecatrienyl resorcinol o-methyltransferase-like	P:methylation; F:O-methyltransferase activity; F:methyltransferase activity; F:transferase activity; F:protein dimerization activity; F:S-adenosylmethionine-dependent methyltransferase activity	4.5	-1	1	21	438	458	CCUGUGCCUGCCUCUUCCAUU	GAUGGAGGCGGCAGGCGUGGC	Cleavage	cdna chromosome:AGPv4:4:174841809:174843540:1 gene:Zm00001d051934 gene_biotype:protein_coding transcript_biotype:protein_coding description:Zm00001d051934	1
zma-miR528b-3p	Zm00001d048861	probable flavin-containing monooxygenase 1	P:oxidation-reduction process; F:N	4.5	-1	1	21	1421	1441	CCUGUGCCUGCCUCUUCCAUU	AGUGGGAGCGGUGGGCGCAGC	Cleavage	cdna chromosome:AGPv4:4:6607105:6609048:1 gene:Zm00001d048861 gene_biotype:protein_coding transcript_biotype:protein_coding description:Zm00001d048861	1
zma-miR528b-3p	Zm00001d037811	proline-rich receptor-like protein kinase perk1	F:kinase activity; F:ATP binding; F:protein kinase activity; P:phosphorylation; P:protein phosphorylation; F:transferase activity	4.5	-1	1	21	1170	1190	CCUGUGCCUGCCUCUUCCAUU	GAUGGAGGAGUCGGGUGCAGU	Translation	cdna chromosome:AGPv4:6:138545312:138550589:-1 gene:Zm00001d037811 gene_biotype:protein_coding transcript_biotype:protein_coding description:Zm00001d037811	1
zma-miR528b-3p	Zm00001d017889	protein kinase g11a-like	F:ATP binding; F:protein kinase activity; P:protein phosphorylation; F:transferase activity	4.5	-1	1	21	328	348	CCUGUGCCUGCCUCUUCCAUU	AGUGGAAGAUGCAGGCCUAGC	Cleavage	cdna chromosome:AGPv4:5:209652199:209653781:1 gene:Zm00001d017889 gene_biotype:protein_coding transcript_biotype:protein_coding description:Zm00001d017889	1
zma-miR528b-3p	Zm00001d028912	upf0481 protein at3g47200-like	-	4.5	-1	1	21	879	899	CCUGUGCCUGCCUCUUCCAUU	GAUGGAGGAGGCCGGCGUGGC	Cleavage	cdna chromosome:AGPv4:1:50862352:50863638:-1 gene:Zm00001d028912 gene_biotype:protein_coding transcript_biotype:protein_coding description:Zm00001d028912	1
zma-miR528b-3p	Zm00001d035143	probable lrr receptor-like serine threonine-protein kinase at3g47570	F:kinase activity; F:ATP binding; F:protein kinase activity; P:phosphorylation; P:protein phosphorylation; F:transferase activity	5	-1	1	21	3028	3048	CCUGUGCCUGCCUCUUCCAUU	UAUGGAGGAGGUGGGCAUGUA	Cleavage	cdna chromosome:AGPv4:6:6884406:6891194:1 gene:Zm00001d035143 gene_biotype:protein_coding transcript_biotype:protein_coding description:Zm00001d035143	1
zma-miR399j-5p	Zm00001d024192	diacylglycerol kinase 7-like	F:transferase activity; P:phosphorylation; F:diacylglycerol kinase activity; F:nucleotide binding; F:ATP binding; F:kinase activity; P:metabolic process; P:protein kinase C-activating G-protein coupled receptor signaling pathway; F:NAD+ kinase activity; C:plastid; C:plasmodesma; C:membrane; P:leaf development; P:root development; C:plasma membrane	2.5	-1	1	21	964	984	AGGCAGCUCUCCUCUGGCAGG	ACUGCUAAGGGAGAGUUGCCU	Cleavage	cdna chromosome:AGPv4:10:54890273:54916259:1 gene:Zm00001d024192 gene_biotype:protein_coding transcript_biotype:protein_coding description:Zm00001d024192	1
zma-miR399j-5p	Zm00001d019349	chromatin assembly factor 1 subunit fsm-like isoform x2	-	3	-1	1	21	510	530	AGGCAGCUCUCCUCUGGCAGG	CUUGCUGGAGGAGAGCAGUCU	Cleavage	cdna chromosome:AGPv4:7:29150147:29159579:-1 gene:Zm00001d019349 gene_biotype:protein_coding transcript_biotype:protein_coding description:Zm00001d019349	1
zma-miR399j-5p	Zm00001d012166	chromatin assembly factor 1 subunit fsm	P:mitotic cell cycle phase transition; P:DNA recombination; C:nucleus; P:cellular response to DNA damage stimulus; P:chromatin modification; P:root meristem growth; P:vegetative meristem growth; P:DNA repair; P:regulation of transcription	3	-1	1	21	689	709	AGGCAGCUCUCCUCUGGCAGG	CUUGCUUGAGGAGAGCAGCCU	Cleavage	cdna chromosome:AGPv4:8:169363891:169370268:-1 gene:Zm00001d012166 gene_biotype:protein_coding transcript_biotype:protein_coding description:Zm00001d012166	1
zma-miR399j-5p	Zm00001d007407	retinoblastoma-related protein 1	P:regulation of cell cycle; P:regulation of transcription	3	-1	1	21	5003	5023	AGGCAGCUCUCCUCUGGCAGG	GCUGUUGCAGGGGAGCUGCCU	Cleavage	cdna chromosome:AGPv4:2:231036637:231047416:-1 gene:Zm00001d007407 gene_biotype:protein_coding transcript_biotype:protein_coding description:Zm00001d007407	1
zma-miR399j-5p	Zm00001d044373	leucine-rich repeat extensin-like protein 3	C:plasmodesma; C:plant-type cell wall; C:cytoplasmic membrane-bounded vesicle	3	-1	1	21	987	1007	AGGCAGCUCUCCUCUGGCAGG	CGUGCCGGAGGAGAUCUGCCG	Cleavage	cdna chromosome:AGPv4:3:226336497:226338425:1 gene:Zm00001d044373 gene_biotype:protein_coding transcript_biotype:protein_coding description:Zm00001d044373	1
zma-miR399j-5p	Zm00001d047351	loc100281071 isoform x1	C:plasma membrane	3	-1	1	21	4	24	AGGCAGCUCUCCUCUGGCAGG	CGUGCCAGAGCAGAGCUCCCU	Translation	cdna chromosome:AGPv4:9:127223553:127225332:1 gene:Zm00001d047351 gene_biotype:protein_coding transcript_biotype:protein_coding description:Zm00001d047351	1
zma-miR399j-5p	Zm00001d018483	hypothetical protein ZEAMMB73_701067	-	3.5	-1	1	21	663	683	AGGCAGCUCUCCUCUGGCAGG	CCUGCCGGAGCUGAGCUGCCU	Translation	cdna chromosome:AGPv4:5:221663013:221665011:1 gene:Zm00001d018483 gene_biotype:protein_coding transcript_biotype:protein_coding description:Zm00001d018483	1
zma-miR399j-5p	Zm00001d027662	---NA---	-	3.5	-1	1	21	285	305	AGGCAGCUCUCCUCUGGCAGG	CUUGCCAGAAGAGAAUUGCCU	Cleavage	cdna chromosome:AGPv4:1:10425445:10427529:1 gene:Zm00001d027662 gene_biotype:protein_coding transcript_biotype:protein_coding description:Zm00001d027662	1
zma-miR399j-5p	Zm00001d018374	transcription factor bhlh66-like	P:root hair cell development; F:protein dimerization activity; C:nucleus	3.5	-1	1	21	20	40	AGGCAGCUCUCCUCUGGCAGG	CUUGCCAGAAGGGAGCCGCCU	Cleavage	cdna chromosome:AGPv4:5:219467838:219478518:1 gene:Zm00001d018374 gene_biotype:protein_coding transcript_biotype:protein_coding description:Zm00001d018374	1
zma-miR399j-5p	Zm00001d039969	TPA: hypothetical protein ZEAMMB73_449932	P:metabolic process; C:membrane; F:acetylglucosaminyltransferase activity	3.5	-1	1	21	403	423	AGGCAGCUCUCCUCUGGCAGG	CUGGUCAGGGGGGAGCUGCCG	Cleavage	cdna chromosome:AGPv4:3:21077618:21079143:-1 gene:Zm00001d039969 gene_biotype:protein_coding transcript_biotype:protein_coding description:Zm00001d039969	1
zma-miR399j-5p	Zm00001d035346	---NA---	-	3.5	-1	1	21	7129	7149	AGGCAGCUCUCCUCUGGCAGG	GUUGCCAGGGGAGAGCAGUCC	Cleavage	cdna chromosome:AGPv4:6:22716718:22744585:-1 gene:Zm00001d035346 gene_biotype:protein_coding transcript_biotype:protein_coding description:Zm00001d035346	1
zma-miR399j-5p	Zm00001d047769	calcium-transporting atpase endoplasmic reticulum-type-like	C:integral component of membrane; C:membrane; P:cation transport; F:hydrolase activity; F:nucleotide binding; F:ATP binding; F:cation-transporting ATPase activity; F:metal ion binding; P:metabolic process	4	-1	1	21	3165	3185	AGGCAGCUCUCCUCUGGCAGG	CCUGUCAGAGGACGGCAGCCU	Cleavage	cdna chromosome:AGPv4:9:141363314:141368940:1 gene:Zm00001d047769 gene_biotype:protein_coding transcript_biotype:protein_coding description:Zm00001d047769	1
zma-miR399j-5p	Zm00001d028687	calcium-transporting atpase endoplasmic reticulum-type-like	C:integral component of membrane; C:membrane; P:cation transport; F:hydrolase activity; F:nucleotide binding; F:ATP binding; F:cation-transporting ATPase activity; F:metal ion binding; P:metabolic process	4	-1	1	21	3141	3161	AGGCAGCUCUCCUCUGGCAGG	CCUGUCAGAGGAUGGCAGCCU	Cleavage	cdna chromosome:AGPv4:1:43083284:43088852:-1 gene:Zm00001d028687 gene_biotype:protein_coding transcript_biotype:protein_coding description:Zm00001d028687	1
zma-miR399j-5p	Zm00001d013745	seed maturation protein expressed	C:plastid	4	-1	1	21	353	373	AGGCAGCUCUCCUCUGGCAGG	CCCGCCGGAGGAGGGUUGUCG	Cleavage	cdna chromosome:AGPv4:5:19099499:19106191:-1 gene:Zm00001d013745 gene_biotype:protein_coding transcript_biotype:protein_coding description:Zm00001d013745	1
zma-miR399j-5p	Zm00001d023801	dna polymerase alpha subunit b	P:DNA replication; F:DNA-directed DNA polymerase activity; P:DNA-dependent DNA replication; F:DNA binding; C:mitochondrion; C:nucleus	4	-1	1	21	842	862	AGGCAGCUCUCCUCUGGCAGG	CCUACUAGGUGAGAGCUGUCU	Cleavage	cdna chromosome:AGPv4:10:22188880:22203587:-1 gene:Zm00001d023801 gene_biotype:protein_coding transcript_biotype:protein_coding description:Zm00001d023801	1
zma-miR399j-5p	Zm00001d048699	unknown	-	4	-1	1	21	145	165	AGGCAGCUCUCCUCUGGCAGG	UCUGCCAGGGGGGCGCUGUCG	Cleavage	cdna chromosome:AGPv4:4:3500902:3501294:-1 gene:Zm00001d048699 gene_biotype:protein_coding transcript_biotype:protein_coding description:Zm00001d048699	1
zma-miR399j-5p	Zm00001d053120	lysm domain receptor-like kinase 4	P:phosphorylation; F:protein kinase activity; P:cellular response to molecule of bacterial origin; P:protein phosphorylation; F:ATP binding; P:cellular response to chitin; F:kinase activity; P:innate immune response; F:transferase activity	4	-1	1	21	1965	1985	AGGCAGCUCUCCUCUGGCAGG	GCUGCCGGCGGGGAGCUGUCC	Cleavage	cdna chromosome:AGPv4:4:214561712:214564106:1 gene:Zm00001d053120 gene_biotype:protein_coding transcript_biotype:protein_coding description:Zm00001d053120	1
zma-miR399j-5p	Zm00001d042813	glycerol-3-phosphate 2-o-acyltransferase 6-like	P:metabolic process; F:transferase activity	4.5	-1	1	21	1104	1124	AGGCAGCUCUCCUCUGGCAGG	CCUGCUGGAGGAGGGCGACCU	Cleavage	cdna chromosome:AGPv4:3:181000679:181003338:1 gene:Zm00001d042813 gene_biotype:protein_coding transcript_biotype:protein_coding description:Zm00001d042813	1
zma-miR399j-5p	Zm00001d005852	dipeptidyl aminopeptidase bi	P:proteolysis; F:serine-type endopeptidase activity; F:serine-type peptidase activity; C:membrane; C:mitochondrion; F:serine-type exopeptidase activity; F:peptidase activity	4.5	-1	1	21	57	77	AGGCAGCUCUCCUCUGGCAGG	CCUGCUGGAGGAGGUCGGCCU	Cleavage	cdna chromosome:AGPv4:2:190894703:190897345:1 gene:Zm00001d005852 gene_biotype:protein_coding transcript_biotype:protein_coding description:Zm00001d005852	1
zma-miR399j-5p	Zm00001d005297	protein longifolia 1-like	-	4.5	-1	1	21	355	377	AGGCAGCUCUCCUCUG--GCAGG	CCUGCUGCAGAGGAGGGCAGCCU	Cleavage	cdna chromosome:AGPv4:2:168256525:168265270:1 gene:Zm00001d005297 gene_biotype:protein_coding transcript_biotype:protein_coding description:Zm00001d005297	1
zma-miR399j-3p	Zm00001d038972	probable ubiquitin-conjugating enzyme e2 24 isoform x2	P:cellular response to phosphate starvation; P:phosphate ion transport; P:metabolic process; P:phosphate ion homeostasis; F:acid-amino acid ligase activity	1	-1	1	21	670	690	UGCCAAAGGAGAGUUGCCCUG	CUGGGUAAUUCUCCUUUGGCA	Cleavage	cdna chromosome:AGPv4:6:168012890:168018480:-1 gene:Zm00001d038972 gene_biotype:protein_coding transcript_biotype:protein_coding description:Zm00001d038972	6
zma-miR399j-3p	Zm00001d032272	thermosome subunit gamma	C:plastid	2.5	-1	1	21	1373	1393	UGCCAAAGGAGAGUUGCCCUG	UCUGGGAACUCUUCUUUGGCA	Cleavage	cdna chromosome:AGPv4:1:219876842:219879383:-1 gene:Zm00001d032272 gene_biotype:protein_coding transcript_biotype:protein_coding description:Zm00001d032272	1
zma-miR399j-3p	Zm00001d021648	plant if-like protein	-	2.5	-1	1	21	1198	1218	UGCCAAAGGAGAGUUGCCCUG	UUGGUCGAUUCUCUUUUGGCA	Cleavage	cdna chromosome:AGPv4:7:159047530:159052461:1 gene:Zm00001d021648 gene_biotype:protein_coding transcript_biotype:protein_coding description:Zm00001d021648	1
zma-miR399j-3p	Zm00001d021728	lysine-rich arabinogalactan protein 19-like	F:hydrolase activity; P:metabolic process	2.5	-1	1	21	1267	1287	UGCCAAAGGAGAGUUGCCCUG	UUGGUCGAUUCUCUUUUGGCA	Cleavage	cdna chromosome:AGPv4:7:161522494:161527237:1 gene:Zm00001d021728 gene_biotype:protein_coding transcript_biotype:protein_coding description:Zm00001d021728	1
zma-miR399j-3p	Zm00001d014261	tpa: apyrase family protein	F:hydrolase activity; P:metabolic process; F:guanosine-diphosphatase activity; P:pollen germination; C:endosome; C:Golgi apparatus; F:nucleoside-diphosphatase activity; F:inosine-diphosphatase activity; F:uridine-diphosphatase activity; C:trans-Golgi network	2.5	-1	1	21	1657	1677	UGCCAAAGGAGAGUUGCCCUG	UUGGUCGAUUCUCUUUUGGCA	Cleavage	cdna chromosome:AGPv4:5:38492631:38497430:1 gene:Zm00001d014261 gene_biotype:protein_coding transcript_biotype:protein_coding description:Zm00001d014261	1
zma-miR399j-3p	Zm00001d012811	atp a subunit	F:hydrogen ion transmembrane transporter activity; P:ATP synthesis coupled proton transport; C:proton-transporting ATP synthase complex	3	-1	1	21	1590	1610	UGCCAAAGGAGAGUUGCCCUG	AGUGGUAACUUUUUUUUGGCA	Cleavage	cdna chromosome:AGPv4:5:688173:694576:1 gene:Zm00001d012811 gene_biotype:protein_coding transcript_biotype:protein_coding description:Zm00001d012811	1
zma-miR399j-3p	Zm00001d027549	probable inorganic phosphate transporter 1-7	F:transmembrane transporter activity; P:phosphate ion transport; C:integral component of membrane; F:inorganic phosphate transmembrane transporter activity; P:transmembrane transport; P:arsenate ion transmembrane transport; F:arsenate ion transmembrane transporter activity; C:plasma membrane; C:membrane; P:cellular response to phosphate starvation; P:phosphate ion transmembrane transport; F:phosp…	3.5	-1	1	21	257	277	UGCCAAAGGAGAGUUGCCCUG	CAGGGCAGCUCUUCUUCGGCU	Cleavage	cdna chromosome:AGPv4:1:8053530:8055161:-1 gene:Zm00001d027549 gene_biotype:protein_coding transcript_biotype:protein_coding description:Zm00001d027549	1
zma-miR399j-3p	Zm00001d031875	inorganic phosphate transporter 1-4-like	F:transmembrane transporter activity; P:phosphate ion transport; C:integral component of membrane; F:inorganic phosphate transmembrane transporter activity; P:transmembrane transport; C:membrane; F:symporter activity; P:transport; P:cellular response to phosphate starvation	3.5	-1	1	21	248	268	UGCCAAAGGAGAGUUGCCCUG	CAGGGCAGCUCUUCUUCGGCU	Cleavage	cdna chromosome:AGPv4:1:205091435:205093066:-1 gene:Zm00001d031875 gene_biotype:protein_coding transcript_biotype:protein_coding description:Zm00001d031875	1
zma-miR399j-3p	Zm00001d014116	inorganic phosphate transporter 1-4-like	C:plasmodesma; P:phosphate ion transport; C:integral component of membrane; C:vacuole; C:nucleus; F:inorganic phosphate transmembrane transporter activity; P:response to abscisic acid; C:Golgi apparatus; F:transmembrane transporter activity; P:transmembrane transport; P:arsenate ion transmembrane transport; F:arsenate ion transmembrane transporter activity; P:cellular response to phosphate starva…	3.5	-1	1	21	20	40	UGCCAAAGGAGAGUUGCCCUG	CGGGGCAGCUCUUCUUCGGCU	Cleavage	cdna chromosome:AGPv4:5:33004902:33006371:1 gene:Zm00001d014116 gene_biotype:protein_coding transcript_biotype:protein_coding description:Zm00001d014116	1
zma-miR399j-3p	Zm00001d005030	40s ribosomal protein s4-like	C:ribosome	3.5	-1	1	21	140	160	UGCCAAAGGAGAGUUGCCCUG	CAGUGCCAUUCUCCUUUGGCC	Cleavage	cdna chromosome:AGPv4:2:154831116:154835182:-1 gene:Zm00001d005030 gene_biotype:protein_coding transcript_biotype:protein_coding description:Zm00001d005030	1
zma-miR399j-3p	Zm00001d014129	organic cation carnitine transporter 7	F:nicotinate transporter activity; P:N-methylnicotinate transport; F:transporter activity; P:nicotinate transport; C:integral component of membrane; C:membrane; P:transport; F:transmembrane transporter activity; P:transmembrane transport; C:plasma membrane; F:N-methylnicotinate transporter activity	4	-1	1	21	1579	1599	UGCCAAAGGAGAGUUGCCCUG	CAGAGCAAUUUUCCUGUGGCG	Cleavage	cdna chromosome:AGPv4:5:33511598:33517765:-1 gene:Zm00001d014129 gene_biotype:protein_coding transcript_biotype:protein_coding description:Zm00001d014129	1
zma-miR399j-3p	Zm00001d032333	phosphoglucan phosphatase chloroplastic	C:chloroplast stroma; C:chloroplast starch grain; F:carbohydrate phosphatase activity; P:protein dephosphorylation; F:protein tyrosine/serine/threonine phosphatase activity; C:starch grain; P:starch catabolic process; C:plastid	4	-1	1	21	912	932	UGCCAAAGGAGAGUUGCCCUG	CAUGGUAGCUUUCCUUUGGAA	Cleavage	cdna chromosome:AGPv4:1:222798511:222804014:-1 gene:Zm00001d032333 gene_biotype:protein_coding transcript_biotype:protein_coding description:Zm00001d032333	1
zma-miR399j-3p	Zm00001d008185	peptidase m48-like	P:proteolysis; F:metallopeptidase activity; F:hydrolase activity; C:membrane; F:peptidase activity; F:metalloendopeptidase activity; C:plastid; P:lipid metabolic process; F:triglyceride lipase activity	5	-1	1	21	345	366	UGCCA-AAGGAGAGUUGCCCUG	CAGGGCAGCUCUUCUUGUGGUG	Cleavage	cdna chromosome:AGPv4:8:638656:640008:-1 gene:Zm00001d008185 gene_biotype:protein_coding transcript_biotype:protein_coding description:Zm00001d008185	1
zma-miR399j-3p	Zm00001d009105	peptidase m48 family protein	P:proteolysis; F:metallopeptidase activity; F:hydrolase activity; C:membrane; F:peptidase activity; F:metalloendopeptidase activity; C:plastid; F:ubiquitin-specific protease activity; P:ubiquitin-dependent protein catabolic process; C:intracellular	5	-1	1	21	369	390	UGCCA-AAGGAGAGUUGCCCUG	CAGGGCAGCUCUUCUUGUGGUG	Cleavage	cdna chromosome:AGPv4:8:36614243:36615391:-1 gene:Zm00001d009105 gene_biotype:protein_coding transcript_biotype:protein_coding description:Zm00001d009105	1
zma-miR399j-3p	Zm00001d024614	peptidase m48-like	P:proteolysis; F:metallopeptidase activity; F:hydrolase activity; C:membrane; F:peptidase activity; F:metalloendopeptidase activity; C:plastid	5	-1	1	21	375	396	UGCCA-AAGGAGAGUUGCCCUG	CAGGGCAGCUCUUCUUGUGGUG	Cleavage	cdna chromosome:AGPv4:10:80366020:80367174:-1 gene:Zm00001d024614 gene_biotype:protein_coding transcript_biotype:protein_coding description:Zm00001d024614	1
zma-miR399j-3p	Zm00001d025975	peptidase m48 family protein	P:proteolysis; F:metallopeptidase activity; F:hydrolase activity; C:membrane; F:peptidase activity; F:metalloendopeptidase activity; C:plastid; F:ubiquitin-specific protease activity; P:ubiquitin-dependent protein catabolic process; C:intracellular	5	-1	1	21	378	399	UGCCA-AAGGAGAGUUGCCCUG	CAGGGCAGCUCUUCUUGUGGUG	Cleavage	cdna chromosome:AGPv4:10:135054567:135056074:-1 gene:Zm00001d025975 gene_biotype:protein_coding transcript_biotype:protein_coding description:Zm00001d025975	1
zma-miR399j-3p	Zm00001d050962	peptidase m48 family protein	P:proteolysis; F:metallopeptidase activity; F:hydrolase activity; C:membrane; F:peptidase activity; F:metalloendopeptidase activity; C:plastid; F:ubiquitin-specific protease activity; P:ubiquitin-dependent protein catabolic process; C:intracellular	5	-1	1	21	378	399	UGCCA-AAGGAGAGUUGCCCUG	CAGGGCAGCUCUUCUUGUGGUG	Cleavage	cdna chromosome:AGPv4:4:133774882:133776389:-1 gene:Zm00001d050962 gene_biotype:protein_coding transcript_biotype:protein_coding description:Zm00001d050962	1
zma-miR399j-3p	Zm00001d024096	peptidase m48 family protein	P:proteolysis; F:metallopeptidase activity; F:hydrolase activity; C:membrane; F:peptidase activity; F:metalloendopeptidase activity; C:plastid; F:ubiquitin-specific protease activity; P:ubiquitin-dependent protein catabolic process; C:intracellular	5	-1	1	21	378	399	UGCCA-AAGGAGAGUUGCCCUG	CAGGGCAGCUCUUCUUGUGGUG	Cleavage	cdna chromosome:AGPv4:10:44453581:44455088:1 gene:Zm00001d024096 gene_biotype:protein_coding transcript_biotype:protein_coding description:Zm00001d024096	1
zma-miR399j-3p	Zm00001d040221	peptidase m48-like	P:proteolysis; F:metallopeptidase activity; F:hydrolase activity; C:membrane; F:peptidase activity; F:metalloendopeptidase activity; C:plastid; P:dephosphorylation; F:magnesium ion binding; F:acireductone synthase activity; P:L-methionine biosynthetic process from methylthioadenosine	5	-1	1	21	436	457	UGCCA-AAGGAGAGUUGCCCUG	CAGGGCAGCUCUUCUUGUGGUG	Cleavage	cdna chromosome:AGPv4:3:32675643:32677746:-1 gene:Zm00001d040221 gene_biotype:protein_coding transcript_biotype:protein_coding description:Zm00001d040221	1
zma-miR399j-3p	Zm00001d049771	peptidase m48 family protein	P:proteolysis; F:metallopeptidase activity; F:hydrolase activity; C:membrane; F:peptidase activity; F:metalloendopeptidase activity; C:plastid; F:ubiquitin-specific protease activity; P:ubiquitin-dependent protein catabolic process; C:intracellular	5	-1	1	21	324	345	UGCCA-AAGGAGAGUUGCCCUG	CAGGGCAGCUCUUCUUGUGGUG	Cleavage	cdna chromosome:AGPv4:4:44025169:44031796:-1 gene:Zm00001d049771 gene_biotype:protein_coding transcript_biotype:protein_coding description:Zm00001d049771	1
zma-miR399j-3p	Zm00001d043924	cysteine--trna chloroplastic mitochondrial-like	F:ATP binding; F:aminoacyl-tRNA ligase activity; F:nucleotide binding; P:tRNA aminoacylation for protein translation; P:cysteinyl-tRNA aminoacylation; F:cysteine-tRNA ligase activity; P:response to cadmium ion	5	-1	1	21	1410	1431	UGCCA-AAGGAGAGUUGCCCUG	CAGGGCAGCUCUUCUUGUGGUG	Cleavage	cdna chromosome:AGPv4:3:213988702:213996934:-1 gene:Zm00001d043924 gene_biotype:protein_coding transcript_biotype:protein_coding description:Zm00001d043924	1
zma-miR399h-5p	Zm00001d009459	---NA---	-	2.5	-1	1	21	824	844	GUGCAGUUCUCCUCUGGCACG	GGCACCAGAGGAGAGCUGCAC	Cleavage	cdna chromosome:AGPv4:8:65483156:65484503:1 gene:Zm00001d009459 gene_biotype:protein_coding transcript_biotype:protein_coding description:Zm00001d009459	1
zma-miR399h-5p	Zm00001d028021	---NA---	-	3	-1	1	21	77	97	GUGCAGUUCUCCUCUGGCACG	GGCGCCAGAGGGGACCUGCAC	Cleavage	cdna chromosome:AGPv4:1:20540461:20546803:-1 gene:Zm00001d028021 gene_biotype:protein_coding transcript_biotype:protein_coding description:Zm00001d028021	1
zma-miR399h-5p	Zm00001d032208	nac domain-containing protein 100-like	P:regulation of transcription	3	-1	1	21	238	258	GUGCAGUUCUCCUCUGGCACG	GCGGCCGGAGGAGACCUGCAC	Cleavage	cdna chromosome:AGPv4:1:217172556:217174224:-1 gene:Zm00001d032208 gene_biotype:protein_coding transcript_biotype:protein_coding description:Zm00001d032208	1
zma-miR399h-5p	Zm00001d009041	bri1-kd interacting protein 130	-	3	-1	1	21	157	177	GUGCAGUUCUCCUCUGGCACG	UCUGCCAGAGAAGCACUGCAC	Translation	cdna chromosome:AGPv4:8:31182067:31184734:-1 gene:Zm00001d009041 gene_biotype:protein_coding transcript_biotype:protein_coding description:Zm00001d009041	1
zma-miR399h-5p	Zm00001d003879	cytochrome b-c1 complex subunit mitochondrial	C:mitochondrial respiratory chain complex III; C:membrane; C:respiratory chain; C:mitochondrion; F:oxidoreductase activity	3	-1	1	21	1782	1802	GUGCAGUUCUCCUCUGGCACG	GCUGCAGGAGGAGUACUGCAC	Cleavage	cdna chromosome:AGPv4:2:64586569:64592245:-1 gene:Zm00001d003879 gene_biotype:protein_coding transcript_biotype:protein_coding description:Zm00001d003879	1
zma-miR399h-5p	Zm00001d022446	transcription repressor ofp1	C:mitochondrion; C:plastid	3	-1	1	21	444	464	GUGCAGUUCUCCUCUGGCACG	CAUGGCGGAGGGGGGCUGCAC	Cleavage	cdna chromosome:AGPv4:7:177907261:177908001:-1 gene:Zm00001d022446 gene_biotype:protein_coding transcript_biotype:protein_coding description:Zm00001d022446	1
zma-miR399h-5p	Zm00001d036037	aspartic proteinase-like protein 1	P:proteolysis; F:hydrolase activity; F:aspartic-type endopeptidase activity; F:peptidase activity; C:cytoplasmic membrane-bounded vesicle; F:DNA binding	3	-1	1	21	1545	1565	GUGCAGUUCUCCUCUGGCACG	ACUGCCAUGGGAGAACAGCAC	Cleavage	cdna chromosome:AGPv4:6:67813824:67819875:-1 gene:Zm00001d036037 gene_biotype:protein_coding transcript_biotype:protein_coding description:Zm00001d036037	1
zma-miR399h-5p	Zm00001d032333	phosphoglucan phosphatase chloroplastic	C:chloroplast stroma; C:chloroplast starch grain; F:carbohydrate phosphatase activity; P:protein dephosphorylation; F:protein tyrosine/serine/threonine phosphatase activity; C:starch grain; P:starch catabolic process; C:plastid	3.5	-1	1	21	2946	2966	GUGCAGUUCUCCUCUGGCACG	CGUGCUAAAGGUGAACUGUAC	Translation	cdna chromosome:AGPv4:1:222798470:222804025:-1 gene:Zm00001d032333 gene_biotype:protein_coding transcript_biotype:protein_coding description:Zm00001d032333	1
zma-miR399h-5p	Zm00001d033954	cwf19-like protein 2	P:metabolic process; F:catalytic activity	3.5	-1	1	21	2646	2667	GUGCA-GUUCUCCUCUGGCACG	GUUGCCAGAGGAGGACAUGCAC	Cleavage	cdna chromosome:AGPv4:1:279578119:279582280:1 gene:Zm00001d033954 gene_biotype:protein_coding transcript_biotype:protein_coding description:Zm00001d033954	1
zma-miR399h-5p	Zm00001d005779	hypothetical protein ZEAMMB73_376666	-	3.5	-1	1	21	5699	5719	GUGCAGUUCUCCUCUGGCACG	AGAGCCAGAGGAGGACUGGGC	Cleavage	cdna chromosome:AGPv4:2:188005796:188020429:1 gene:Zm00001d005779 gene_biotype:protein_coding transcript_biotype:protein_coding description:Zm00001d005779	1
zma-miR399h-5p	Zm00001d031061	homeobox-leucine zipper protein hox33	P:embryonic pattern specification; F:sequence-specific DNA binding; P:adaxial/abaxial pattern specification; F:sequence-specific DNA binding transcription factor activity; F:DNA binding; C:nucleus; P:polarity specification of adaxial/abaxial axis; P:adaxial/abaxial axis specification; P:regulation of transcription	3.5	-1	1	21	34	54	GUGCAGUUCUCCUCUGGCACG	UGAGGCAGAGGAGGACUGCAG	Cleavage	cdna chromosome:AGPv4:1:175170463:175176066:-1 gene:Zm00001d031061 gene_biotype:protein_coding transcript_biotype:protein_coding description:Zm00001d031061	1
zma-miR399h-5p	Zm00001d016664	chaperone protein chloroplastic	F:ATP binding; P:protein metabolic process; F:nucleotide binding; F:nucleoside-triphosphatase activity; P:protein hexamerization; F:protein homodimerization activity; P:ATP catabolic process; F:ATPase activity; C:chloroplast envelope; P:proteolysis; F:peptidase activity; P:response to stress; P:cellular response to heat; C:chloroplast; C:plastid	3.5	-1	1	21	1243	1263	GUGCAGUUCUCCUCUGGCACG	CUUGCUAGAGGUGAAUUGCAG	Translation	cdna chromosome:AGPv4:5:171903628:171908275:1 gene:Zm00001d016664 gene_biotype:protein_coding transcript_biotype:protein_coding description:Zm00001d016664	1
zma-miR399h-5p	Zm00001d004300	probable e3 ubiquitin-protein ligase hip1	F:metal ion binding; F:zinc ion binding; F:ligase activity; P:metabolic process	3.5	-1	1	21	4744	4764	GUGCAGUUCUCCUCUGGCACG	UUCGUCAGGGGAGAAAUGCAC	Cleavage	cdna chromosome:AGPv4:2:101484984:101492289:1 gene:Zm00001d004300 gene_biotype:protein_coding transcript_biotype:protein_coding description:Zm00001d004300	1
zma-miR399h-5p	Zm00001d016825	spry-domain family protein	C:cytoplasm; C:nucleus	3.5	-1	1	21	243	263	GUGCAGUUCUCCUCUGGCACG	CCGGCCAGAGUGGAACUGCGC	Translation	cdna chromosome:AGPv4:5:177531606:177537800:-1 gene:Zm00001d016825 gene_biotype:protein_coding transcript_biotype:protein_coding description:Zm00001d016825	1
zma-miR399h-5p	Zm00001d006282	auxin-responsive protein saur36-like	-	3.5	-1	1	21	38	58	GUGCAGUUCUCCUCUGGCACG	AGUGGCAGAGGAUGGCUGCAC	Cleavage	cdna chromosome:AGPv4:2:203489297:203489755:1 gene:Zm00001d006282 gene_biotype:protein_coding transcript_biotype:protein_coding description:Zm00001d006282	1
zma-miR399h-5p	Zm00001d006279	auxin-responsive protein saur36-like	-	3.5	-1	1	21	38	58	GUGCAGUUCUCCUCUGGCACG	AGUGGCAGAGGAUGGCUGCAC	Cleavage	cdna chromosome:AGPv4:2:203405094:203405534:1 gene:Zm00001d006279 gene_biotype:protein_coding transcript_biotype:protein_coding description:Zm00001d006279	1
zma-miR399h-5p	Zm00001d014726	mitogen-activated protein kinase 12	P:response to hydrogen peroxide; P:response to jasmonic acid; P:protein phosphorylation; P:response to wounding; C:nucleus; P:abscisic acid-activated signaling pathway; F:ATP binding; F:kinase activity; F:protein serine/threonine kinase activity; F:protein kinase activity; F:MAP kinase activity; C:mitochondrion; F:nucleotide binding; P:MAPK cascade; P:phosphorylation; P:response to reactive oxyge…	3.5	-1	1	21	1548	1568	GUGCAGUUCUCCUCUGGCACG	GAUGCUGGAGGAGUACUGCAA	Cleavage	cdna chromosome:AGPv4:5:60843584:60848608:1 gene:Zm00001d014726 gene_biotype:protein_coding transcript_biotype:protein_coding description:Zm00001d014726	1
zma-miR399h-5p	Zm00001d049683	l-gulonolactone oxidase 2-like	P:oxidation-reduction process; F:oxidoreductase activity; F:UDP-N-acetylmuramate dehydrogenase activity; C:membrane; F:D-arabinono-1	3.5	-1	1	21	948	968	GUGCAGUUCUCCUCUGGCACG	GCGGCUGGAGGAGAACGGCAC	Cleavage	cdna chromosome:AGPv4:4:39935855:39938002:-1 gene:Zm00001d049683 gene_biotype:protein_coding transcript_biotype:protein_coding description:Zm00001d049683	1
zma-miR399h-5p	Zm00001d020965	flagellar attachment zone protein 1-like isoform x2	C:vacuole; C:plasma membrane	3.5	-1	1	21	1514	1534	GUGCAGUUCUCCUCUGGCACG	GCUGCCAGUGGAGAACUGGAU	Cleavage	cdna chromosome:AGPv4:7:138116928:138122918:1 gene:Zm00001d020965 gene_biotype:protein_coding transcript_biotype:protein_coding description:Zm00001d020965	1
zma-miR399h-5p	Zm00001d041752	arf guanine-nucleotide exchange factor gnl2	P:pollen germination; C:pollen tube; P:regulation of ARF protein signal transduction; F:ARF guanyl-nucleotide exchange factor activity; P:positive regulation of GTPase activity	3.5	-1	1	21	2027	2047	GUGCAGUUCUCCUCUGGCACG	GAUGUCGGAGGAGGACUUCAU	Cleavage	cdna chromosome:AGPv4:3:135965422:135969913:-1 gene:Zm00001d041752 gene_biotype:protein_coding transcript_biotype:protein_coding description:Zm00001d041752	1
zma-miR399h-5p	Zm00001d035624	bri1-kd interacting protein 130	-	3.5	-1	1	21	940	960	GUGCAGUUCUCCUCUGGCACG	UCUGCCAGAGAAGCACUGCGC	Translation	cdna chromosome:AGPv4:6:37478854:37482504:1 gene:Zm00001d035624 gene_biotype:protein_coding transcript_biotype:protein_coding description:Zm00001d035624	1
zma-miR399h-5p	Zm00001d035628	bri1-kd interacting protein 130	-	3.5	-1	1	21	681	701	GUGCAGUUCUCCUCUGGCACG	UCUGCCAGAGAAGCACUGCGC	Translation	cdna chromosome:AGPv4:6:37505306:37508965:1 gene:Zm00001d035628 gene_biotype:protein_coding transcript_biotype:protein_coding description:Zm00001d035628	1
zma-miR399h-5p	Zm00001d016618	hypothetical protein ZEAMMB73_048795	-	3.5	-1	1	21	43	63	GUGCAGUUCUCCUCUGGCACG	GCAGCCAGAGGAGGGCGGCAC	Cleavage	cdna chromosome:AGPv4:5:170321034:170322433:1 gene:Zm00001d016618 gene_biotype:protein_coding transcript_biotype:protein_coding description:Zm00001d016618	1
zma-miR399h-5p	Zm00001d053631	hypothetical protein ZEAMMB73_042454	-	3.5	-1	1	21	628	648	GUGCAGUUCUCCUCUGGCACG	UCUGCCAGAGAAGCACUGCGC	Translation	cdna chromosome:AGPv4:4:237406007:237408981:-1 gene:Zm00001d053631 gene_biotype:protein_coding transcript_biotype:protein_coding description:Zm00001d053631	1
zma-miR399h-5p	Zm00001d010880	pentatricopeptide repeat-containing protein mitochondrial	C:mitochondrion	4	-1	1	21	1518	1539	GUGCAGUUC-UCCUCUGGCACG	UGUGUCAGAGGAAGAACUGUAC	Cleavage	cdna chromosome:AGPv4:8:131986542:131992085:1 gene:Zm00001d010880 gene_biotype:protein_coding transcript_biotype:protein_coding description:Zm00001d010880	1
zma-miR399h-5p	Zm00001d044010	probable wrky transcription factor 53	P:regulation of transcription	4	-1	1	21	9	29	GUGCAGUUCUCCUCUGGCACG	CGUGCCGGACGAGAAGUGCGC	Cleavage	cdna chromosome:AGPv4:3:216438639:216439909:1 gene:Zm00001d044010 gene_biotype:protein_coding transcript_biotype:protein_coding description:Zm00001d044010	1
zma-miR399h-5p	Zm00001d025352	root r-b1-like	F:metal ion binding; F:electron carrier activity; P:electron transport chain; F:2 iron	4	-1	1	21	225	245	GUGCAGUUCUCCUCUGGCACG	CGUGCCAGAGGACAGCUACAU	Cleavage	cdna chromosome:AGPv4:10:115194757:115195221:1 gene:Zm00001d025352 gene_biotype:protein_coding transcript_biotype:protein_coding description:Zm00001d025352	1
zma-miR399h-5p	Zm00001d044189	disease resistance	-	4	-1	1	21	1064	1085	GUGCAGUUCUCC-UCUGGCACG	GGUGUCAGAAGGAGAACUGUAC	Cleavage	cdna chromosome:AGPv4:3:221441252:221443186:-1 gene:Zm00001d044189 gene_biotype:protein_coding transcript_biotype:protein_coding description:Zm00001d044189	1
zma-miR399h-5p	Zm00001d035926	extra-large guanine nucleotide-binding protein 3-like	F:guanyl nucleotide binding; P:GTP catabolic process; F:G-protein beta/gamma-subunit complex binding; F:nucleotide binding; F:GTP binding; P:signal transduction; F:signal transducer activity; F:GTPase activity; P:G-protein coupled receptor signaling pathway; P:response to bacterium; P:response to fructose; P:response to mannitol; P:response to abscisic acid; C:heterotrimeric G-protein complex; P:…	4	-1	1	21	990	1010	GUGCAGUUCUCCUCUGGCACG	GGUGCCGGAGGAGGACAGCGG	Cleavage	cdna chromosome:AGPv4:6:60492174:60497096:1 gene:Zm00001d035926 gene_biotype:protein_coding transcript_biotype:protein_coding description:Zm00001d035926	1
zma-miR399h-5p	Zm00001d027623	myb transcription partial	F:chromatin binding; F:DNA binding; P:response to abscisic acid	4	-1	1	21	627	647	GUGCAGUUCUCCUCUGGCACG	GGUGCCAGAGCAGUGCUGCGC	Translation	cdna chromosome:AGPv4:1:9256675:9257855:-1 gene:Zm00001d027623 gene_biotype:protein_coding transcript_biotype:protein_coding description:Zm00001d027623	1
zma-miR399h-5p	Zm00001d003797	root r-b1-like	F:metal ion binding; F:electron carrier activity; P:electron transport chain; F:2 iron	4	-1	1	21	228	248	GUGCAGUUCUCCUCUGGCACG	AGUGCCAGAGGACAGCUACAU	Cleavage	cdna chromosome:AGPv4:2:59723085:59723552:-1 gene:Zm00001d003797 gene_biotype:protein_coding transcript_biotype:protein_coding description:Zm00001d003797	1
zma-miR399h-5p	Zm00001d000175	van3-binding protein	-	4	-1	1	21	1223	1243	GUGCAGUUCUCCUCUGGCACG	UGAGCCAGGGAAGGACUGCAU	Translation	cdna contig:AGPv4:B73V4_ctg181:42145:44112:1 gene:Zm00001d000175 gene_biotype:protein_coding transcript_biotype:protein_coding description:Zm00001d000175	1
zma-miR399h-5p	Zm00001d016856	calmodulin-binding protein 60 b-like isoform x1	F:calmodulin binding	4	-1	1	21	980	1000	GUGCAGUUCUCCUCUGGCACG	GAUCACAGAGGAGAAUUGUAC	Cleavage	cdna chromosome:AGPv4:5:178414735:178421022:1 gene:Zm00001d016856 gene_biotype:protein_coding transcript_biotype:protein_coding description:Zm00001d016856	1
zma-miR399h-5p	Zm00001d026668	probable receptor protein kinase tmk1	C:integral component of membrane; F:protein serine/threonine kinase activity; C:membrane; P:phosphorylation; F:protein kinase activity; P:protein phosphorylation; F:ATP binding; F:kinase activity; F:transferase activity	4	-1	1	21	1956	1976	GUGCAGUUCUCCUCUGGCACG	GUCUACAGAGGGGAGCUGCAC	Cleavage	cdna chromosome:AGPv4:10:149652422:149656130:-1 gene:Zm00001d026668 gene_biotype:protein_coding transcript_biotype:protein_coding description:Zm00001d026668	1
zma-miR399h-5p	Zm00001d042182	neurofilament medium polypeptide-like	-	4	-1	1	21	827	847	GUGCAGUUCUCCUCUGGCACG	GGUGGCAGAGGAGGACGGCAG	Cleavage	cdna chromosome:AGPv4:3:155271484:155274696:1 gene:Zm00001d042182 gene_biotype:protein_coding transcript_biotype:protein_coding description:Zm00001d042182	1
zma-miR399h-5p	Zm00001d050800	calmodulin-binding protein 60 b-like isoform x1	F:calmodulin binding	4	-1	1	21	959	979	GUGCAGUUCUCCUCUGGCACG	GAUCACAGAGGAGAAUUGUAC	Cleavage	cdna chromosome:AGPv4:4:123700150:123705290:1 gene:Zm00001d050800 gene_biotype:protein_coding transcript_biotype:protein_coding description:Zm00001d050800	1
zma-miR399h-5p	Zm00001d031180	protein aspartic protease in guard cell 2-like	P:proteolysis; F:aspartic-type endopeptidase activity; F:DNA binding; P:defense response; C:plastid	4.25	-1	1	21	886	908	GUGCAGU--UCUCCUCUGGCACG	ACUGUCAGAGGAGACAACUGCAC	Cleavage	cdna chromosome:AGPv4:1:181338652:181340600:1 gene:Zm00001d031180 gene_biotype:protein_coding transcript_biotype:protein_coding description:Zm00001d031180	1
zma-miR399h-5p	Zm00001d044373	leucine-rich repeat extensin-like protein 3	C:plasmodesma; C:plant-type cell wall; C:cytoplasmic membrane-bounded vesicle	4.5	-1	1	21	987	1007	GUGCAGUUCUCCUCUGGCACG	CGUGCCGGAGGAGAUCUGCCG	Cleavage	cdna chromosome:AGPv4:3:226336497:226338425:1 gene:Zm00001d044373 gene_biotype:protein_coding transcript_biotype:protein_coding description:Zm00001d044373	1
zma-miR399h-5p	Zm00001d011177	vacuolar protein-sorting-associated protein 33 homolog	P:vesicle docking involved in exocytosis; P:vesicle-mediated transport; C:cytosol; C:plant-type vacuole membrane	4.5	-1	1	21	1697	1717	GUGCAGUUCUCCUCUGGCACG	CGUGCUGGAGAAGGGCUGCAG	Translation	cdna chromosome:AGPv4:8:141824696:141831785:-1 gene:Zm00001d011177 gene_biotype:protein_coding transcript_biotype:protein_coding description:Zm00001d011177	1
zma-miR399h-5p	Zm00001d039458	pentatricopeptide repeat-containing protein mitochondrial	C:mitochondrion	4.5	-1	1	21	741	762	GUGCAGUUC-UCCUCUGGCACG	UGUGUUAGAGGAAGAACUGUAC	Cleavage	cdna chromosome:AGPv4:3:4929664:4931699:-1 gene:Zm00001d039458 gene_biotype:protein_coding transcript_biotype:protein_coding description:Zm00001d039458	1
zma-miR399h-5p	Zm00001d009709	disease resistance	-	4.5	-1	1	21	863	884	GUGCAGUUCU-CCUCUGGCACG	GGUGCCAGAGGGAGAGCUGCAG	Translation	cdna chromosome:AGPv4:8:77053963:77055849:-1 gene:Zm00001d009709 gene_biotype:protein_coding transcript_biotype:protein_coding description:Zm00001d009709	1
zma-miR399h-5p	Zm00001d002871	abc transporter g family member 11-like	F:ATPase activity; F:ATP binding; P:metabolic process; F:nucleotide binding; C:membrane; F:nucleoside-triphosphatase activity; P:ATP catabolic process; P:cutin transport; P:response to wounding; P:response to abscisic acid; C:external side of plasma membrane; P:response to salt stress; P:organic phosphonate transport; F:hydrolase activity; F:organic phosphonate transmembrane-transporting ATPase a…	4.5	-1	1	21	146	166	GUGCAGUUCUCCUCUGGCACG	CGGGUCGGAGGAGACCUGCAG	Cleavage	cdna chromosome:AGPv4:2:25171106:25176433:-1 gene:Zm00001d002871 gene_biotype:protein_coding transcript_biotype:protein_coding description:Zm00001d002871	1
zma-miR399h-5p	Zm00001d032032	protein odorant1	P:regulation of secondary cell wall biogenesis; P:positive regulation of transcription	4.5	-1	1	21	170	190	GUGCAGUUCUCCUCUGGCACG	CGUGCAAGAUGGGGAUUGCGC	Cleavage	cdna chromosome:AGPv4:1:209992350:209997511:1 gene:Zm00001d032032 gene_biotype:protein_coding transcript_biotype:protein_coding description:Zm00001d032032	1
zma-miR399h-5p	Zm00001d013493	probable linoleate 9s-lipoxygenase 4	F:iron ion binding; F:linoleate 9S-lipoxygenase activity; P:fatty acid biosynthetic process; P:negative regulation of defense response to insect; F:oxidoreductase activity	4.5	-1	1	21	2236	2256	GUGCAGUUCUCCUCUGGCACG	CGAGCUGGAGGGGAACUUCAU	Cleavage	cdna chromosome:AGPv4:5:12701186:12706026:-1 gene:Zm00001d013493 gene_biotype:protein_coding transcript_biotype:protein_coding description:Zm00001d013493	1
zma-miR399h-5p	Zm00001d027803	beta-galactosidase 5	F:beta-galactosidase activity; F:hydrolase activity	4.5	-1	1	21	3008	3028	GUGCAGUUCUCCUCUGGCACG	UGUGCUAGAGAAGAGAUGCAU	Translation	cdna chromosome:AGPv4:1:13905282:13911372:-1 gene:Zm00001d027803 gene_biotype:protein_coding transcript_biotype:protein_coding description:Zm00001d027803	1
zma-miR399h-5p	Zm00001d003614	serine threonine-protein kinase-like protein ccr4	F:ATP binding; F:protein kinase activity; F:nucleotide binding; P:protein phosphorylation; F:transferase activity	4.5	-1	1	21	780	800	GUGCAGUUCUCCUCUGGCACG	CGUGCUGUGGGGGAACUGGAC	Cleavage	cdna chromosome:AGPv4:2:50153897:50156317:1 gene:Zm00001d003614 gene_biotype:protein_coding transcript_biotype:protein_coding description:Zm00001d003614	1
zma-miR399h-5p	Zm00001d018941	heat shock factor protein hsf30	P:regulation of transcription	4.5	-1	1	21	1995	2015	GUGCAGUUCUCCUCUGGCACG	GGUGUCAAGGGAGAACUGCUA	Cleavage	cdna chromosome:AGPv4:7:9991664:9995513:-1 gene:Zm00001d018941 gene_biotype:protein_coding transcript_biotype:protein_coding description:Zm00001d018941	1
zma-miR399h-5p	Zm00001d053395	probable polygalacturonase	F:hydrolase activity; P:metabolic process; P:carbohydrate metabolic process; F:hydrolase activity	4.5	-1	1	21	1352	1372	GUGCAGUUCUCCUCUGGCACG	CGUCCUGGUGGAGGACUGCGC	Cleavage	cdna chromosome:AGPv4:4:229171718:229174509:-1 gene:Zm00001d053395 gene_biotype:protein_coding transcript_biotype:protein_coding description:Zm00001d053395	1
zma-miR399h-5p	Zm00001d028537	zinc finger family protein isoform 1	F:metal ion binding; F:NAD+ ADP-ribosyltransferase activity; P:metabolic process; C:cytoplasmic membrane-bounded vesicle	4.5	-1	1	21	951	971	GUGCAGUUCUCCUCUGGCACG	CGUGGUGGAGGAGCGCUGCAU	Cleavage	cdna chromosome:AGPv4:1:38582039:38583427:-1 gene:Zm00001d028537 gene_biotype:protein_coding transcript_biotype:protein_coding description:Zm00001d028537	1
zma-miR399h-5p	Zm00001d044522	PREDICTED: uncharacterized protein LOC103641059	C:cytoplasmic membrane-bounded vesicle; C:membrane	4.5	-1	1	21	377	397	GUGCAGUUCUCCUCUGGCACG	UGUGCCAGAAGGAAGCUGCAU	Cleavage	cdna chromosome:AGPv4:3:230844221:230846082:-1 gene:Zm00001d044522 gene_biotype:protein_coding transcript_biotype:protein_coding description:Zm00001d044522	1
zma-miR399h-5p	Zm00001d027662	---NA---	-	4.5	-1	1	21	285	305	GUGCAGUUCUCCUCUGGCACG	CUUGCCAGAAGAGAAUUGCCU	Cleavage	cdna chromosome:AGPv4:1:10425445:10427529:1 gene:Zm00001d027662 gene_biotype:protein_coding transcript_biotype:protein_coding description:Zm00001d027662	1
zma-miR399h-5p	Zm00001d004067	dna helicase	F:helicase activity; F:ATP binding; P:DNA repair; P:DNA duplex unwinding; F:DNA helicase activity; P:telomere maintenance	4.5	-1	1	21	5965	5986	GUGCAGUUCUCC-UCUGGCACG	UCUGUCAGAAGGAGAACUGCAA	Cleavage	cdna chromosome:AGPv4:2:80060966:80069467:-1 gene:Zm00001d004067 gene_biotype:protein_coding transcript_biotype:protein_coding description:Zm00001d004067	1
zma-miR399h-5p	Zm00001d045331	dna helicase	F:helicase activity; F:ATP binding; P:DNA repair; P:DNA duplex unwinding; F:DNA helicase activity; P:telomere maintenance	4.5	-1	1	21	5599	5620	GUGCAGUUCUCC-UCUGGCACG	UCUGUCAGAAGGAGAACUGCAA	Cleavage	cdna chromosome:AGPv4:9:19103455:19111385:-1 gene:Zm00001d045331 gene_biotype:protein_coding transcript_biotype:protein_coding description:Zm00001d045331	1
zma-miR399h-5p	Zm00001d045049	ubiquitin conjugating enzyme 2	P:metabolic process; F:acid-amino acid ligase activity; P:ubiquitin-dependent protein catabolic process	4.75	-1	1	21	2307	2329	GUGCAG--UUCUCCUCUGGCACG	GGUGCCACAGGAGAAUCCUGCAC	Cleavage	cdna chromosome:AGPv4:9:11145410:11149494:1 gene:Zm00001d045049 gene_biotype:protein_coding transcript_biotype:protein_coding description:Zm00001d045049	1
zma-miR399h-5p	Zm00001d045755	phd-finger family protein	F:metal ion binding; F:zinc ion binding; F:ATP binding; F:protein kinase activity; P:protein phosphorylation; F:transferase activity	5	-1	1	21	548	568	GUGCAGUUCUCCUCUGGCACG	CGUGCCAGAGGGGGACUGGUU	Cleavage	cdna chromosome:AGPv4:9:37242832:37245915:1 gene:Zm00001d045755 gene_biotype:protein_coding transcript_biotype:protein_coding description:Zm00001d045755	1
zma-miR399h-5p	Zm00001d028187	heparanase-like protein 1	P:metabolic process; F:hydrolase activity	5	-1	1	21	223	243	GUGCAGUUCUCCUCUGGCACG	CGUGCCAGGGGAGCGCUGAAA	Cleavage	cdna chromosome:AGPv4:1:25755356:25759672:1 gene:Zm00001d028187 gene_biotype:protein_coding transcript_biotype:protein_coding description:Zm00001d028187	1
zma-miR399h-5p	Zm00001d039094	3-ketoacyl- synthase 11	P:lipid biosynthetic process; F:transferase activity; P:metabolic process; C:membrane; F:catalytic activity; F:transferase activity	5	-1	1	21	585	605	GUGCAGUUCUCCUCUGGCACG	CGUGCUGGUGGUGAACUGCAG	Translation	cdna chromosome:AGPv4:6:169955183:169956712:-1 gene:Zm00001d039094 gene_biotype:protein_coding transcript_biotype:protein_coding description:Zm00001d039094	1
zma-miR399h-5p	Zm00001d044351	PREDICTED: uncharacterized protein LOC103651550	-	5	-1	1	21	431	451	GUGCAGUUCUCCUCUGGCACG	CGUGCUGGAUGAGACCUGCAA	Cleavage	cdna chromosome:AGPv4:3:225652482:225658665:-1 gene:Zm00001d044351 gene_biotype:protein_coding transcript_biotype:protein_coding description:Zm00001d044351	1
zma-miR399h-5p	Zm00001d044352	PREDICTED: hypothetical protein isoform X3	-	5	-1	1	21	456	476	GUGCAGUUCUCCUCUGGCACG	CGUGCUGGAUGAGACCUGCAA	Cleavage	cdna chromosome:AGPv4:3:225662216:225663513:-1 gene:Zm00001d044352 gene_biotype:protein_coding transcript_biotype:protein_coding description:Zm00001d044352	1
zma-miR399h-5p	Zm00001d044348	PREDICTED: uncharacterized protein LOC103651553 isoform X1	-	5	-1	1	21	392	412	GUGCAGUUCUCCUCUGGCACG	CGUGCUGGAUGAGACCUGCAA	Cleavage	cdna chromosome:AGPv4:3:225602227:225603386:-1 gene:Zm00001d044348 gene_biotype:protein_coding transcript_biotype:protein_coding description:Zm00001d044348	1
zma-miR399h-5p	Zm00001d022113	---NA---	-	5	-1	1	21	1308	1328	GUGCAGUUCUCCUCUGGCACG	CGUGUUGGAGGUGAGCUGCCC	Translation	cdna chromosome:AGPv4:7:170587290:170594021:1 gene:Zm00001d022113 gene_biotype:protein_coding transcript_biotype:protein_coding description:Zm00001d022113	1
zma-miR399h-5p	Zm00001d026603	magnesium-chelatase subunit chloroplastic	P:biosynthetic process; F:magnesium chelatase activity; C:mitochondrion; P:chlorophyll biosynthetic process; F:ligase activity; C:membrane; P:photosynthesis; F:nucleotide binding; F:ATP binding; C:chloroplast membrane; C:chloroplast stroma; C:chloroplast; C:plastid	5	-1	1	21	1710	1730	GUGCAGUUCUCCUCUGGCACG	CUUGCUGGAGGAGAACUGGGG	Cleavage	cdna chromosome:AGPv4:10:148758097:148764012:-1 gene:Zm00001d026603 gene_biotype:protein_coding transcript_biotype:protein_coding description:Zm00001d026603	1
zma-miR399h-5p	Zm00001d044345	PREDICTED: uncharacterized protein LOC103651548 isoform X1	-	5	-1	1	21	171	191	GUGCAGUUCUCCUCUGGCACG	CGUGCUGGAUGAGACCUGCAA	Cleavage	cdna chromosome:AGPv4:3:225530008:225530681:-1 gene:Zm00001d044345 gene_biotype:protein_coding transcript_biotype:protein_coding description:Zm00001d044345	1
zma-miR399h-5p	Zm00001d001850	magnesium-chelatase subunit chloroplastic	P:biosynthetic process; F:magnesium chelatase activity; C:mitochondrion; P:chlorophyll biosynthetic process; F:ligase activity; C:membrane; P:photosynthesis; F:nucleotide binding; F:ATP binding; C:chloroplast membrane; C:chloroplast stroma; C:chloroplast; C:plastid	5	-1	1	21	1326	1346	GUGCAGUUCUCCUCUGGCACG	CUUGCUGGAGGAGAACUGGGG	Cleavage	cdna chromosome:AGPv4:2:1914398:1919938:-1 gene:Zm00001d001850 gene_biotype:protein_coding transcript_biotype:protein_coding description:Zm00001d001850	1
zma-miR399h-5p	Zm00001d013095	replication factor c subunit 5	P:DNA replication; F:nucleotide binding; F:nucleoside-triphosphatase activity; F:DNA binding; F:ATP binding; C:nucleus	5	-1	1	21	258	278	GUGCAGUUCUCCUCUGGCACG	CGUGUCGGAGCAGGAUUGCCC	Translation	cdna chromosome:AGPv4:5:4680234:4684555:-1 gene:Zm00001d013095 gene_biotype:protein_coding transcript_biotype:protein_coding description:Zm00001d013095	1
zma-miR399h-5p	Zm00001d050462	exocyst complex component exo70a1-like	C:exocyst; P:exocytosis; C:plastid; C:cytosol; C:plasma membrane	5	-1	1	21	948	968	GUGCAGUUCUCCUCUGGCACG	CGUGCUGGAGGAGAAGUCUGC	Cleavage	cdna chromosome:AGPv4:4:90258259:90260193:-1 gene:Zm00001d050462 gene_biotype:protein_coding transcript_biotype:protein_coding description:Zm00001d050462	1
zma-miR399h-5p	Zm00001d037087	udp-glucuronate 4-epimerase 1	P:carbohydrate metabolic process; P:cellular metabolic process; F:racemase and epimerase activity	5	-1	1	21	6	27	GUGCA-GUUCUCCUCUGGCACG	AGUGCUGGAGGAGGACCUGUAC	Cleavage	cdna chromosome:AGPv4:6:111762433:111763755:-1 gene:Zm00001d037087 gene_biotype:protein_coding transcript_biotype:protein_coding description:Zm00001d037087	1
zma-miR399h-3p	Zm00001d038972	probable ubiquitin-conjugating enzyme e2 24 isoform x2	P:cellular response to phosphate starvation; P:phosphate ion transport; P:metabolic process; P:phosphate ion homeostasis; F:acid-amino acid ligase activity	0.5	-1	1	21	670	690	UGCCAAAGGAGAAUUGCCCUG	CUGGGUAAUUCUCCUUUGGCA	Cleavage	cdna chromosome:AGPv4:6:168012890:168018480:-1 gene:Zm00001d038972 gene_biotype:protein_coding transcript_biotype:protein_coding description:Zm00001d038972	6
zma-miR399h-3p	Zm00001d021648	plant if-like protein	-	2	-1	1	21	1198	1218	UGCCAAAGGAGAAUUGCCCUG	UUGGUCGAUUCUCUUUUGGCA	Cleavage	cdna chromosome:AGPv4:7:159047530:159052461:1 gene:Zm00001d021648 gene_biotype:protein_coding transcript_biotype:protein_coding description:Zm00001d021648	1
zma-miR399h-3p	Zm00001d021728	lysine-rich arabinogalactan protein 19-like	F:hydrolase activity; P:metabolic process	2	-1	1	21	1267	1287	UGCCAAAGGAGAAUUGCCCUG	UUGGUCGAUUCUCUUUUGGCA	Cleavage	cdna chromosome:AGPv4:7:161522494:161527237:1 gene:Zm00001d021728 gene_biotype:protein_coding transcript_biotype:protein_coding description:Zm00001d021728	1
zma-miR399h-3p	Zm00001d014261	tpa: apyrase family protein	F:hydrolase activity; P:metabolic process; F:guanosine-diphosphatase activity; P:pollen germination; C:endosome; C:Golgi apparatus; F:nucleoside-diphosphatase activity; F:inosine-diphosphatase activity; F:uridine-diphosphatase activity; C:trans-Golgi network	2	-1	1	21	1657	1677	UGCCAAAGGAGAAUUGCCCUG	UUGGUCGAUUCUCUUUUGGCA	Cleavage	cdna chromosome:AGPv4:5:38492631:38497430:1 gene:Zm00001d014261 gene_biotype:protein_coding transcript_biotype:protein_coding description:Zm00001d014261	1
zma-miR399h-3p	Zm00001d005030	40s ribosomal protein s4-like	C:ribosome	3	-1	1	21	140	160	UGCCAAAGGAGAAUUGCCCUG	CAGUGCCAUUCUCCUUUGGCC	Cleavage	cdna chromosome:AGPv4:2:154831116:154835182:-1 gene:Zm00001d005030 gene_biotype:protein_coding transcript_biotype:protein_coding description:Zm00001d005030	1
zma-miR399h-3p	Zm00001d014129	organic cation carnitine transporter 7	F:nicotinate transporter activity; P:N-methylnicotinate transport; F:transporter activity; P:nicotinate transport; C:integral component of membrane; C:membrane; P:transport; F:transmembrane transporter activity; P:transmembrane transport; C:plasma membrane; F:N-methylnicotinate transporter activity	3.5	-1	1	21	1579	1599	UGCCAAAGGAGAAUUGCCCUG	CAGAGCAAUUUUCCUGUGGCG	Cleavage	cdna chromosome:AGPv4:5:33511598:33517765:-1 gene:Zm00001d014129 gene_biotype:protein_coding transcript_biotype:protein_coding description:Zm00001d014129	1
zma-miR399h-3p	Zm00001d019111	long chain base biosynthesis protein 1a	P:biosynthetic process; F:catalytic activity; F:pyridoxal phosphate binding; F:transferase activity; P:regulation of programmed cell death; P:cell growth; C:cytoplasmic membrane-bounded vesicle; C:integral component of membrane; C:membrane; P:lipid metabolic process; C:endoplasmic reticulum membrane; F:transferase activity	3.5	-1	1	21	140	160	UGCCAAAGGAGAAUUGCCCUG	CAGUGCCGUUCUCCUUUGGCU	Cleavage	cdna chromosome:AGPv4:7:17261050:17265063:1 gene:Zm00001d019111 gene_biotype:protein_coding transcript_biotype:protein_coding description:Zm00001d019111	1
zma-miR399h-3p	Zm00001d053232	probable 26s proteasome non-atpase regulatory subunit 3	P:regulation of catalytic activity; P:regulation of protein catabolic process; C:proteasome complex; F:enzyme regulator activity; C:plasmodesma; C:membrane; C:cytosol; C:plasma membrane; C:plastid	3.5	-1	1	21	1440	1460	UGCCAAAGGAGAAUUGCCCUG	UGGGGCAGUCCUCUUUUGGCC	Cleavage	cdna chromosome:AGPv4:4:221137320:221144016:-1 gene:Zm00001d053232 gene_biotype:protein_coding transcript_biotype:protein_coding description:Zm00001d053232	1
zma-miR399h-3p	Zm00001d031832	ubiquitin carboxyl-terminal hydrolase 17	F:metal ion binding; F:ubiquitinyl hydrolase activity; P:ubiquitin-dependent protein catabolic process; P:proteolysis; F:peptidase activity; F:hydrolase activity	3.5	-1	1	21	3048	3068	UGCCAAAGGAGAAUUGCCCUG	GUACGCAAUUCUUCUUUGGCC	Cleavage	cdna chromosome:AGPv4:1:203118581:203125671:-1 gene:Zm00001d031832 gene_biotype:protein_coding transcript_biotype:protein_coding description:Zm00001d031832	1
zma-miR399h-3p	Zm00001d007645	protein fra10ac1	-	4	-1	1	21	562	582	UGCCAAAGGAGAAUUGCCCUG	AAGGGCAAUUCAUCUGUGGUA	Translation	cdna chromosome:AGPv4:2:236829186:236833355:-1 gene:Zm00001d007645 gene_biotype:protein_coding transcript_biotype:protein_coding description:Zm00001d007645	1
zma-miR399h-3p	Zm00001d025992	elmo domain-containing protein a	C:cytoskeleton; P:phagocytosis	4	-1	1	21	1187	1207	UGCCAAAGGAGAAUUGCCCUG	GAGGGCGGUUCUCCAUUGGUC	Cleavage	cdna chromosome:AGPv4:10:135574512:135578931:-1 gene:Zm00001d025992 gene_biotype:protein_coding transcript_biotype:protein_coding description:Zm00001d025992	1
zma-miR399h-3p	Zm00001d039887	uvrb uvrc motif family protein	C:plastid	5	-1	1	21	170	190	UGCCAAAGGAGAAUUGCCCUG	AAGGGCAAUUCUUUUUUGCUU	Cleavage	cdna chromosome:AGPv4:3:17699663:17701452:-1 gene:Zm00001d039887 gene_biotype:protein_coding transcript_biotype:protein_coding description:Zm00001d039887	1
zma-miR399h-3p	Zm00001d009800	uvrb uvrc motif family protein	C:plastid	5	-1	1	21	632	652	UGCCAAAGGAGAAUUGCCCUG	AAGGGCAAUUCUUUUUUGCUU	Cleavage	cdna chromosome:AGPv4:8:82037517:82040496:1 gene:Zm00001d009800 gene_biotype:protein_coding transcript_biotype:protein_coding description:Zm00001d009800	1
zma-miR399h-3p	Zm00001d031875	inorganic phosphate transporter 1-4-like	F:transmembrane transporter activity; P:phosphate ion transport; C:integral component of membrane; F:inorganic phosphate transmembrane transporter activity; P:transmembrane transport; C:membrane; F:symporter activity; P:transport; P:cellular response to phosphate starvation	5	-1	1	21	248	268	UGCCAAAGGAGAAUUGCCCUG	CAGGGCAGCUCUUCUUCGGCU	Cleavage	cdna chromosome:AGPv4:1:205091435:205093066:-1 gene:Zm00001d031875 gene_biotype:protein_coding transcript_biotype:protein_coding description:Zm00001d031875	1
zma-miR399h-3p	Zm00001d027549	probable inorganic phosphate transporter 1-7	F:transmembrane transporter activity; P:phosphate ion transport; C:integral component of membrane; F:inorganic phosphate transmembrane transporter activity; P:transmembrane transport; P:arsenate ion transmembrane transport; F:arsenate ion transmembrane transporter activity; C:plasma membrane; C:membrane; P:cellular response to phosphate starvation; P:phosphate ion transmembrane transport; F:phosp…	5	-1	1	21	257	277	UGCCAAAGGAGAAUUGCCCUG	CAGGGCAGCUCUUCUUCGGCU	Cleavage	cdna chromosome:AGPv4:1:8053530:8055161:-1 gene:Zm00001d027549 gene_biotype:protein_coding transcript_biotype:protein_coding description:Zm00001d027549	1
zma-miR399g-3p	Zm00001d038972	probable ubiquitin-conjugating enzyme e2 24 isoform x2	P:cellular response to phosphate starvation; P:phosphate ion transport; P:metabolic process; P:phosphate ion homeostasis; F:acid-amino acid ligase activity	0.5	-1	1	21	450	470	UGCCAAAGGGGAUUUGCCCGG	CUGGGCAAAUCUCCUUUGGCA	Cleavage	cdna chromosome:AGPv4:6:168012890:168018480:-1 gene:Zm00001d038972 gene_biotype:protein_coding transcript_biotype:protein_coding description:Zm00001d038972	6
zma-miR399g-3p	Zm00001d053059	atp-dependent dna helicase mph1	F:ATP binding; F:hydrolase activity; P:metabolic process; F:DNA binding; F:helicase activity; F:nucleic acid binding; F:transferase activity	2.5	-1	1	21	1333	1353	UGCCAAAGGGGAUUUGCCCGG	UUGUGCAGGUCCCUUUUGGCA	Cleavage	cdna chromosome:AGPv4:4:211206048:211211134:1 gene:Zm00001d053059 gene_biotype:protein_coding transcript_biotype:protein_coding description:Zm00001d053059	1
zma-miR399g-3p	Zm00001d052111	denn (aex-3) domain-containing	-	3	-1	1	21	2851	2871	UGCCAAAGGGGAUUUGCCCGG	UUGAUCAAAUCUUCUUUGGCA	Cleavage	cdna chromosome:AGPv4:4:180070080:180080948:1 gene:Zm00001d052111 gene_biotype:protein_coding transcript_biotype:protein_coding description:Zm00001d052111	1
zma-miR399g-3p	Zm00001d032379	lipid phosphate phosphatase 2-like	P:metabolic process; C:membrane; F:catalytic activity; P:abscisic acid-activated signaling pathway; P:dephosphorylation; F:phosphatidate phosphatase activity; C:plasma membrane; C:cytoplasmic membrane-bounded vesicle	3.5	-1	1	21	674	694	UGCCAAAGGGGAUUUGCCCGG	UCGGCCAGAUUUCUUUUGGCG	Cleavage	cdna chromosome:AGPv4:1:224580700:224585280:1 gene:Zm00001d032379 gene_biotype:protein_coding transcript_biotype:protein_coding description:Zm00001d032379	1
zma-miR399g-3p	Zm00001d008805	pollen-specific protein sf21-like	P:auxin transport	3.5	-1	1	21	332	352	UGCCAAAGGGGAUUUGCCCGG	UCGAGCGGAUCUUCUUUGGCG	Cleavage	cdna chromosome:AGPv4:8:21004224:21007717:1 gene:Zm00001d008805 gene_biotype:protein_coding transcript_biotype:protein_coding description:Zm00001d008805	1
zma-miR399g-3p	Zm00001d007630	PREDICTED: uncharacterized protein LOC100216844 isoform X1	-	3.5	-1	1	21	3037	3057	UGCCAAAGGGGAUUUGCCCGG	CUGGGCUAAUCUUUUUUGGUG	Cleavage	cdna chromosome:AGPv4:2:236501458:236507850:1 gene:Zm00001d007630 gene_biotype:protein_coding transcript_biotype:protein_coding description:Zm00001d007630	1
zma-miR399g-3p	Zm00001d053563	pollen-specific protein sf21-like	P:auxin transport	3.5	-1	1	21	96	116	UGCCAAAGGGGAUUUGCCCGG	UCGAGCGCAUCUCCUUUGGCG	Cleavage	cdna chromosome:AGPv4:4:234357644:234361700:-1 gene:Zm00001d053563 gene_biotype:protein_coding transcript_biotype:protein_coding description:Zm00001d053563	1
zma-miR399g-3p	Zm00001d010329	mterf family protein	C:mitochondrion	3.5	-1	1	21	146	166	UGCCAAAGGGGAUUUGCCCGG	UCUGCCAAAUCCCCUUCGGCA	Cleavage	cdna chromosome:AGPv4:8:109953875:109955137:-1 gene:Zm00001d010329 gene_biotype:protein_coding transcript_biotype:protein_coding description:Zm00001d010329	1
zma-miR399g-3p	Zm00001d035724	9-cis-epoxycarotenoid dioxygenase chloroplastic	C:plastid; P:oxidation-reduction process; F:dioxygenase activity; P:seed dormancy process; C:chloroplast thylakoid membrane; P:response to red or far red light; P:response to red light; F:9-cis-epoxycarotenoid dioxygenase activity; P:response to stress; P:abscisic acid biosynthetic process; F:oxidoreductase activity; F:metal ion binding; C:chloroplast stroma; C:chloroplast; P:response to water de…	3.5	-1	1	21	1270	1290	UGCCAAAGGGGAUUUGCCCGG	CAGGGCGGGUCCCCUGUGGUA	Cleavage	cdna chromosome:AGPv4:6:43483863:43487030:-1 gene:Zm00001d035724 gene_biotype:protein_coding transcript_biotype:protein_coding description:Zm00001d035724	1
zma-miR399g-3p	Zm00001d007093	protein enhanced disease resistance 2-like isoform x1	F:lipid binding	3.5	-1	1	21	2577	2597	UGCCAAAGGGGAUUUGCCCGG	UCUGGUACAUCUCCUUUGGCG	Cleavage	cdna chromosome:AGPv4:2:222136791:222143374:-1 gene:Zm00001d007093 gene_biotype:protein_coding transcript_biotype:protein_coding description:Zm00001d007093	1
zma-miR399g-3p	Zm00001d046207	cytochrome p450 711a1	F:heme binding; F:iron ion binding; P:secondary shoot formation; P:auxin polar transport; F:oxidoreductase activity	3.5	-1	1	21	1369	1389	UGCCAAAGGGGAUUUGCCCGG	GCGCGCACAUCCCCUUCGGCA	Cleavage	cdna chromosome:AGPv4:9:71959994:71962191:1 gene:Zm00001d046207 gene_biotype:protein_coding transcript_biotype:protein_coding description:Zm00001d046207	1
zma-miR399g-3p	Zm00001d014533	u2 small nuclear ribonucleoprotein b	F:nucleic acid binding; F:nucleotide binding	4	-1	1	21	317	337	UGCCAAAGGGGAUUUGCCCGG	ACGGGCAAAUCCUCUCAGGCG	Cleavage	cdna chromosome:AGPv4:5:52133840:52138873:-1 gene:Zm00001d014533 gene_biotype:protein_coding transcript_biotype:protein_coding description:Zm00001d014533	1
zma-miR399g-3p	Zm00001d032327	probable transmembrane ascorbate ferrireductase 2	C:integral component of membrane; C:Golgi apparatus; C:cytoplasmic membrane-bounded vesicle	4	-1	1	21	332	352	UGCCAAAGGGGAUUUGCCCGG	CCUGGCAUGUCUUCUUUGGUA	Cleavage	cdna chromosome:AGPv4:1:222598485:222601163:-1 gene:Zm00001d032327 gene_biotype:protein_coding transcript_biotype:protein_coding description:Zm00001d032327	1
zma-miR399g-3p	Zm00001d022614	histone-binding protein msi1-like	C:cytosol; C:Cul4-RING E3 ubiquitin ligase complex; C:nucleus	4	-1	1	21	22	42	UGCCAAAGGGGAUUUGCCCGG	CGUCCCAAAUCCCUUUUGGCG	Cleavage	cdna chromosome:AGPv4:7:181107306:181113347:-1 gene:Zm00001d022614 gene_biotype:protein_coding transcript_biotype:protein_coding description:Zm00001d022614	1
zma-miR399g-3p	Zm00001d017460	ubiquitin carboxyl-terminal hydrolase isozyme l3	F:ubiquitin-specific protease activity; P:ubiquitin-dependent protein catabolic process; C:intracellular; F:hydrolase activity; C:cytosol	4	-1	1	21	705	725	UGCCAAAGGGGAUUUGCCCGG	AUGGGUGGAUUUCAUUUGGCA	Cleavage	cdna chromosome:AGPv4:5:196476895:196485497:1 gene:Zm00001d017460 gene_biotype:protein_coding transcript_biotype:protein_coding description:Zm00001d017460	1
zma-miR399g-3p	Zm00001d031529	pumilio homolog 5	F:RNA binding; C:vacuole; F:mRNA binding; C:cytosol	4	-1	1	21	632	652	UGCCAAAGGGGAUUUGCCCGG	GCUGGCAAGUCACCUUUGGCU	Translation	cdna chromosome:AGPv4:1:192961113:192972075:-1 gene:Zm00001d031529 gene_biotype:protein_coding transcript_biotype:protein_coding description:Zm00001d031529	1
zma-miR399g-3p	Zm00001d011611	katanin p60 atpase-containing subunit a1	P:multidimensional cell growth; P:microtubule cytoskeleton organization; F:microtubule-severing ATPase activity; P:trichome branching; F:hydrolase activity; P:microtubule severing; C:microtubule; P:ATP catabolic process; F:nucleotide binding; C:cytoplasm; F:nucleoside-triphosphatase activity; F:ATP binding; P:plant-type cell wall biogenesis; F:microtubule binding; P:metabolic process; P:cortical …	4	-1	1	21	666	686	UGCCAAAGGGGAUUUGCCCGG	ACGGGAAAGACUCUUUUGGCA	Cleavage	cdna chromosome:AGPv4:8:155861463:155865338:1 gene:Zm00001d011611 gene_biotype:protein_coding transcript_biotype:protein_coding description:Zm00001d011611	1
zma-miR399g-3p	Zm00001d043841	katanin p60 atpase-containing subunit a1	F:microtubule-severing ATPase activity; F:hydrolase activity; P:microtubule severing; C:microtubule; P:ATP catabolic process; F:nucleotide binding; C:cytoplasm; F:nucleoside-triphosphatase activity; F:ATP binding; F:microtubule binding; P:metabolic process; C:cytoskeleton; P:multidimensional cell growth; P:microtubule cytoskeleton organization; P:trichome branching; P:plant-type cell wall biogene…	4	-1	1	21	672	692	UGCCAAAGGGGAUUUGCCCGG	ACGGGAAAGACUCUUUUGGCA	Cleavage	cdna chromosome:AGPv4:3:211600832:211607945:-1 gene:Zm00001d043841 gene_biotype:protein_coding transcript_biotype:protein_coding description:Zm00001d043841	1
zma-miR399g-3p	Zm00001d028177	ubiquitin carboxyl-terminal hydrolase 26	P:seed development; F:hydrolase activity; F:ubiquitinyl hydrolase activity; P:ubiquitin-dependent protein catabolic process; F:cysteine-type peptidase activity; C:nucleolus; F:ubiquitin-specific protease activity; F:peptidase activity; P:proteolysis; C:nucleus	4	-1	1	21	431	451	UGCCAAAGGGGAUUUGCCCGG	GCGGGUUGAUUCCCAUUGGCA	Cleavage	cdna chromosome:AGPv4:1:25552266:25566253:-1 gene:Zm00001d028177 gene_biotype:protein_coding transcript_biotype:protein_coding description:Zm00001d028177	1
zma-miR399g-3p	Zm00001d025963	sphingoid long-chain bases kinase 1-like	F:NAD+ kinase activity; P:protein kinase C-activating G-protein coupled receptor signaling pathway; P:phosphorylation; F:diacylglycerol kinase activity; P:metabolic process; P:sphingolipid biosynthetic process; F:D-erythro-sphingosine kinase activity; C:plasma membrane; C:plastid; F:kinase activity	4.5	-1	1	21	1180	1200	UGCCAAAGGGGAUUUGCCCGG	CUGGGCAAAUACAUUUUGGCU	Translation	cdna chromosome:AGPv4:10:134956781:134961766:1 gene:Zm00001d025963 gene_biotype:protein_coding transcript_biotype:protein_coding description:Zm00001d025963	1
zma-miR399g-3p	Zm00001d035736	macpf domain-containing protein at4g24290-like	C:plasma membrane	4.5	-1	1	21	845	865	UGCCAAAGGGGAUUUGCCCGG	CCGGGAAAAUUCCCUCCGGCA	Cleavage	cdna chromosome:AGPv4:6:44288172:44292160:-1 gene:Zm00001d035736 gene_biotype:protein_coding transcript_biotype:protein_coding description:Zm00001d035736	1
zma-miR399g-3p	Zm00001d045098	btb poz domain-containing protein npy1-like	P:phyllome development; P:cotyledon development; P:apical protein localization; P:inflorescence development; P:positive regulation of flower development; P:basipetal auxin transport; P:flower development; C:plasma membrane	4.5	-1	1	21	2595	2614	UGCCAAAGGGGAUUUGCCCGG	CUGGGCAA-UCCUUUUUGGCG	Cleavage	cdna chromosome:AGPv4:9:12438930:12443743:1 gene:Zm00001d045098 gene_biotype:protein_coding transcript_biotype:protein_coding description:Zm00001d045098	1
zma-miR399g-3p	Zm00001d035487	e3 sumo-protein ligase siz1 isoform x2	F:metal ion binding; F:nucleic acid binding; F:zinc ion binding	5	-1	1	21	406	426	UGCCAAAGGGGAUUUGCCCGG	CCGGGCAGAUCCGUUUUGGGU	Cleavage	cdna chromosome:AGPv4:6:28937853:28983042:-1 gene:Zm00001d035487 gene_biotype:protein_coding transcript_biotype:protein_coding description:Zm00001d035487	1
zma-miR399g-3p	Zm00001d049293	probable lrr receptor-like serine threonine-protein kinase at3g47570	C:integral component of membrane; F:protein serine/threonine kinase activity; C:membrane; P:phosphorylation; F:protein kinase activity; P:protein phosphorylation; F:ATP binding; F:kinase activity; F:transferase activity	5	-1	1	21	2011	2032	UGCCAA-AGGGGAUUUGCCCGG	CUGGGGAAAUCCCCUCUUGGCU	Cleavage	cdna chromosome:AGPv4:4:24644876:24649845:-1 gene:Zm00001d049293 gene_biotype:protein_coding transcript_biotype:protein_coding description:Zm00001d049293	1
zma-miR399g-3p	Zm00001d027430	protein fizzy-related 2-like	P:DNA endoreduplication; P:regulation of cell size; P:positive regulation of DNA endoreduplication; P:cell growth; C:cytoplasm; P:trichome branching; P:maintenance of shoot apical meristem identity; C:nucleus; C:plastid	5	-1	1	21	1560	1580	UGCCAAAGGGGAUUUGCCCGG	CCGGGCAUGGCUCUUUUGGCC	Cleavage	cdna chromosome:AGPv4:1:5111300:5116316:1 gene:Zm00001d027430 gene_biotype:protein_coding transcript_biotype:protein_coding description:Zm00001d027430	1
zma-miR399f-5p	Zm00001d021353	type a-like cyclin	P:regulation of cell cycle; F:protein kinase binding; P:cell cycle; P:cell division; P:regulation of cyclin-dependent protein serine/threonine kinase activity; C:nucleus; P:regulation of meiotic cell cycle; P:microsporogenesis; P:male meiosis; P:meiosis II; P:mitotic nuclear division; C:cytoplasm	2.5	-1	1	22	34	55	GGGCAACUUCUCCUUUGGCAGA	UAUGCCAAAGGAGAAGAUGCUU	Cleavage	cdna chromosome:AGPv4:7:149735558:149738325:1 gene:Zm00001d021353 gene_biotype:protein_coding transcript_biotype:protein_coding description:Zm00001d021353	1
zma-miR399f-5p	Zm00001d020163	2 -deoxymugineic-acid 2 -dioxygenase-like	P:oxidation-reduction process; F:oxidoreductase activity	2.5	-1	1	22	480	501	GGGCAACUUCUCCUUUGGCAGA	GCCGGCGGAGGAGAAGUUGCCU	Cleavage	cdna chromosome:AGPv4:7:96649994:96651375:-1 gene:Zm00001d020163 gene_biotype:protein_coding transcript_biotype:protein_coding description:Zm00001d020163	1
zma-miR399f-5p	Zm00001d036878	protein wvd2-like 1	-	2.5	-1	1	22	407	428	GGGCAACUUCUCCUUUGGCAGA	UGGGCCAACGGGGAAGUUGCCG	Cleavage	cdna chromosome:AGPv4:6:105491993:105498399:1 gene:Zm00001d036878 gene_biotype:protein_coding transcript_biotype:protein_coding description:Zm00001d036878	1
zma-miR399f-5p	Zm00001d027334	zinc finger ccch domain-containing protein 44 isoform x1	F:metal ion binding; P:DNA-templated transcription	3	-1	1	22	48	69	GGGCAACUUCUCCUUUGGCAGA	UCUGCGAUAGGAGGGGUUGCCC	Cleavage	cdna chromosome:AGPv4:1:3124941:3135696:1 gene:Zm00001d027334 gene_biotype:protein_coding transcript_biotype:protein_coding description:Zm00001d027334	1
zma-miR399f-5p	Zm00001d037517	armadillo repeat-containing protein 8-like	-	3	-1	1	22	27	48	GGGCAACUUCUCCUUUGGCAGA	GCGGCCGGAGGAGGUGUUGCCC	Cleavage	cdna chromosome:AGPv4:6:127846299:127846745:-1 gene:Zm00001d037517 gene_biotype:protein_coding transcript_biotype:protein_coding description:Zm00001d037517	1
zma-miR399f-5p	Zm00001d007110	armadillo repeat-containing protein 8-like	-	3	-1	1	22	27	48	GGGCAACUUCUCCUUUGGCAGA	GCGGCCGGAGGAGGUGUUGCCC	Cleavage	cdna chromosome:AGPv4:2:222471464:222471910:-1 gene:Zm00001d007110 gene_biotype:protein_coding transcript_biotype:protein_coding description:Zm00001d007110	1
zma-miR399f-5p	Zm00001d036427	transmembrane protein 56-like	C:integral component of membrane; C:membrane; P:proteolysis; F:ATP binding; F:protein kinase activity; F:cysteine-type peptidase activity; P:protein phosphorylation; F:transferase activity	3	-1	1	22	27	48	GGGCAACUUCUCCUUUGGCAGA	GCGGCCGGAGGAGGUGUUGCCC	Cleavage	cdna chromosome:AGPv4:6:87983587:87985856:1 gene:Zm00001d036427 gene_biotype:protein_coding transcript_biotype:protein_coding description:Zm00001d036427	1
zma-miR399f-5p	Zm00001d025705	nad-dependent protein deacetylase srt1 isoform x1	F:NAD+ binding; F:metal ion binding; F:hydrolase activity; P:metabolic process; C:nucleus	3.5	-1	1	22	245	266	GGGCAACUUCUCCUUUGGCAGA	UUUCCCAAGGGAGAAGUUGGCU	Cleavage	cdna chromosome:AGPv4:10:126856850:126870612:-1 gene:Zm00001d025705 gene_biotype:protein_coding transcript_biotype:protein_coding description:Zm00001d025705	1
zma-miR399f-5p	Zm00001d018792	wpp domain-associated	-	3.5	-1	1	22	1476	1497	GGGCAACUUCUCCUUUGGCAGA	AAUGCUAAAGGAAAAGUUGUCA	Translation	cdna chromosome:AGPv4:7:5330629:5347005:-1 gene:Zm00001d018792 gene_biotype:protein_coding transcript_biotype:protein_coding description:Zm00001d018792	1
zma-miR399f-5p	Zm00001d036343	PREDICTED: uncharacterized protein LOC100384849 isoform X2	-	4	-1	1	22	1400	1421	GGGCAACUUCUCCUUUGGCAGA	CCUGCCAAAGGAGAAGAUGCAU	Cleavage	cdna chromosome:AGPv4:6:85014227:85018299:1 gene:Zm00001d036343 gene_biotype:protein_coding transcript_biotype:protein_coding description:Zm00001d036343	1
zma-miR399f-5p	Zm00001d004139	e3 ubiquitin-protein ligase upl3-like	P:DNA endoreduplication; F:ligase activity; P:trichome branching; P:protein ubiquitination; F:ubiquitin-protein transferase activity; C:plasma membrane	4	-1	1	22	3659	3680	GGGCAACUUCUCCUUUGGCAGA	UUUGCUGAAGGAAAAGUUGCUA	Translation	cdna chromosome:AGPv4:2:85783963:85803455:-1 gene:Zm00001d004139 gene_biotype:protein_coding transcript_biotype:protein_coding description:Zm00001d004139	1
zma-miR399f-5p	Zm00001d014880	exosome complex component rrp42	F:exonuclease activity; P:nucleic acid phosphodiester bond hydrolysis	4	-1	1	22	447	468	GGGCAACUUCUCCUUUGGCAGA	CCUGACAAAGGAAAAGUUGCUA	Translation	cdna chromosome:AGPv4:5:66844210:66850417:-1 gene:Zm00001d014880 gene_biotype:protein_coding transcript_biotype:protein_coding description:Zm00001d014880	1
zma-miR399f-5p	Zm00001d045631	phd zinc finger	F:metal ion binding; F:zinc ion binding; C:plastid; F:helicase activity; P:metabolic process; F:DNA binding	4	-1	1	22	144	165	GGGCAACUUCUCCUUUGGCAGA	AUUGCCAGAGGGGGAGUGGUUC	Cleavage	cdna chromosome:AGPv4:9:29285315:29289913:1 gene:Zm00001d045631 gene_biotype:protein_coding transcript_biotype:protein_coding description:Zm00001d045631	1
zma-miR399f-5p	Zm00001d037537	phd finger protein	F:metal ion binding; P:regulation of transcription	4	-1	1	22	302	323	GGGCAACUUCUCCUUUGGCAGA	GCUGCCGGCGGAGGAGGUGCCC	Cleavage	cdna chromosome:AGPv4:6:128609352:128613826:1 gene:Zm00001d037537 gene_biotype:protein_coding transcript_biotype:protein_coding description:Zm00001d037537	1
zma-miR399f-5p	Zm00001d010834	phd finger protein	F:metal ion binding; P:regulation of transcription	4	-1	1	22	318	339	GGGCAACUUCUCCUUUGGCAGA	GCUGCCGGCGGAGGAGGUGCCC	Cleavage	cdna chromosome:AGPv4:8:129331461:129334443:1 gene:Zm00001d010834 gene_biotype:protein_coding transcript_biotype:protein_coding description:Zm00001d010834	1
zma-miR399f-5p	Zm00001d053022	transcription factor gte9-like	-	4	-1	1	22	903	924	GGGCAACUUCUCCUUUGGCAGA	GUUGCUAGAGGGCAGGUUGCCU	Translation	cdna chromosome:AGPv4:4:209718803:209734436:-1 gene:Zm00001d053022 gene_biotype:protein_coding transcript_biotype:protein_coding description:Zm00001d053022	1
zma-miR399f-5p	Zm00001d031412	glycerophosphodiester phosphodiesterase gdpdl3	P:lipid metabolic process; F:phosphoric diester hydrolase activity; F:glycerophosphodiester phosphodiesterase activity; P:glycerol metabolic process; C:plasmodesma; P:plant-type cell wall cellulose metabolic process; P:trichome differentiation; P:guard cell morphogenesis; C:anchored component of plasma membrane; F:RNA binding; P:RNA-dependent DNA replication; F:RNA-directed DNA polymerase activit…	4	-1	1	22	129	150	GGGCAACUUCUCCUUUGGCAGA	GCUGCCAUAGUUGAAGUUGCCC	Translation	cdna chromosome:AGPv4:1:189290803:189294828:1 gene:Zm00001d031412 gene_biotype:protein_coding transcript_biotype:protein_coding description:Zm00001d031412	1
zma-miR399f-5p	Zm00001d042262	coiled-coil domain-containing protein scd2-like	C:plasma membrane; C:plastid	4.5	-1	1	22	981	1002	GGGCAACUUCUCCUUUGGCAGA	UCUGCCAAAGAAGAGGUUGCAU	Cleavage	cdna chromosome:AGPv4:3:157883653:157895430:1 gene:Zm00001d042262 gene_biotype:protein_coding transcript_biotype:protein_coding description:Zm00001d042262	1
zma-miR399f-5p	Zm00001d030101	protein-methionine sulfoxide oxidase mical3a-like	-	4.5	-1	1	22	655	676	GGGCAACUUCUCCUUUGGCAGA	UCAGCCAGAGGAGAAGUUGGGC	Cleavage	cdna chromosome:AGPv4:1:105700155:105702010:-1 gene:Zm00001d030101 gene_biotype:protein_coding transcript_biotype:protein_coding description:Zm00001d030101	1
zma-miR399f-5p	Zm00001d017280	uncharacterized protein LOC100381700	-	4.5	-1	1	22	694	715	GGGCAACUUCUCCUUUGGCAGA	UUUGCUAAUGGAGAAGUUGUAA	Cleavage	cdna chromosome:AGPv4:5:191573773:191578115:-1 gene:Zm00001d017280 gene_biotype:protein_coding transcript_biotype:protein_coding description:Zm00001d017280	1
zma-miR399f-5p	Zm00001d045884	carrier mitochondrial	F:transporter activity; C:integral component of membrane; C:membrane; C:mitochondrial inner membrane; P:transport; P:ATP transport; P:ADP transport; P:purine nucleotide transport; F:ATP:ADP antiporter activity; C:chloroplast envelope; P:transmembrane transport; C:vacuolar membrane; C:vacuole; C:chloroplast; C:cell wall; F:copper ion binding; C:nucleolus; C:plasma membrane; C:mitochondrion	4.5	-1	1	22	783	804	GGGCAACUUCUCCUUUGGCAGA	GCUGCUGACGGAGAAGUUGCAG	Cleavage	cdna chromosome:AGPv4:9:45476960:45478333:-1 gene:Zm00001d045884 gene_biotype:protein_coding transcript_biotype:protein_coding description:Zm00001d045884	1
zma-miR399f-5p	Zm00001d025263	hydroxyproline-rich glyco	C:cytoplasm; C:mitochondrion; C:plasma membrane	4.5	-1	1	22	1644	1665	GGGCAACUUCUCCUUUGGCAGA	UCUGCCAACGGAGGUGAUGCCC	Cleavage	cdna chromosome:AGPv4:10:111734240:111744549:1 gene:Zm00001d025263 gene_biotype:protein_coding transcript_biotype:protein_coding description:Zm00001d025263	1
zma-miR399f-5p	Zm00001d031223	bggp beta-1-3-galactosyl-o-glycosyl-glycoprotein	F:transferase activity; P:metabolic process; C:membrane; F:acetylglucosaminyltransferase activity; F:transferase activity	4.5	-1	1	22	633	654	GGGCAACUUCUCCUUUGGCAGA	GCUGUCGGAGGAGAAGUUCCAC	Cleavage	cdna chromosome:AGPv4:1:182657021:182659983:1 gene:Zm00001d031223 gene_biotype:protein_coding transcript_biotype:protein_coding description:Zm00001d031223	1
zma-miR399f-5p	Zm00001d044910	3-methyl-2-oxobutanoate hydroxymethyltransferase	F:3-methyl-2-oxobutanoate hydroxymethyltransferase activity; F:catalytic activity; P:pantothenate biosynthetic process; F:transferase activity; P:methylation; F:methyltransferase activity; C:mitochondrion; F:cobalt ion binding; F:zinc ion binding; F:metal ion binding	4.5	-1	1	22	97	119	GGGCAACU-UCUCCUUUGGCAGA	UGUGCCGGAGGAGAGAGUUGCCU	Cleavage	cdna chromosome:AGPv4:9:7000154:7003751:-1 gene:Zm00001d044910 gene_biotype:protein_coding transcript_biotype:protein_coding description:Zm00001d044910	1
zma-miR399f-5p	Zm00001d008789	hypothetical protein ZEAMMB73_062352	C:vacuole; C:membrane	4.5	-1	1	22	394	415	GGGCAACUUCUCCUUUGGCAGA	GCUGUUGAAGGAGAAGCUGCAC	Cleavage	cdna chromosome:AGPv4:8:20247847:20249954:-1 gene:Zm00001d008789 gene_biotype:protein_coding transcript_biotype:protein_coding description:Zm00001d008789	1
zma-miR399f-5p	Zm00001d018724	phospholipase a-2-activating protein	C:plasmodesma; C:cytosol	5	-1	1	22	356	378	GGGCAACUUCUCC-UUUGGCAGA	UCUGCAAAAAGGAGAAGUUGCCG	Cleavage	cdna chromosome:AGPv4:7:3128280:3138218:-1 gene:Zm00001d018724 gene_biotype:protein_coding transcript_biotype:protein_coding description:Zm00001d018724	1
zma-miR399f-5p	Zm00001d045804	zinc finger protein constans-like 9-like isoform x1	F:zinc ion binding; C:intracellular; P:circadian rhythm; P:negative regulation of long-day photoperiodism	5	-1	1	22	1406	1427	GGGCAACUUCUCCUUUGGCAGA	UCUGCCAAACGAGGAGUUACUG	Cleavage	cdna chromosome:AGPv4:9:40102959:40107977:-1 gene:Zm00001d045804 gene_biotype:protein_coding transcript_biotype:protein_coding description:Zm00001d045804	1
zma-miR399f-5p	Zm00001d053087	g-type lectin s-receptor-like serine threonine-protein kinase sd2-5	F:kinase activity; F:ATP binding; F:protein kinase activity; P:phosphorylation; F:nucleotide binding; P:protein phosphorylation; F:transferase activity	5	-1	1	22	1656	1677	GGGCAACUUCUCCUUUGGCAGA	CUUGCUAGAGGAGAAGUUGAGG	Cleavage	cdna chromosome:AGPv4:4:213023215:213025176:1 gene:Zm00001d053087 gene_biotype:protein_coding transcript_biotype:protein_coding description:Zm00001d053087	1
zma-miR399f-5p	Zm00001d022443	PREDICTED: uncharacterized protein LOC103633562	-	5	-1	1	22	1001	1022	GGGCAACUUCUCCUUUGGCAGA	UCUGCAGGAGGAGAAGCUGUCG	Cleavage	cdna chromosome:AGPv4:7:177801636:177803309:1 gene:Zm00001d022443 gene_biotype:protein_coding transcript_biotype:protein_coding description:Zm00001d022443	1
zma-miR399f-3p	Zm00001d038972	probable ubiquitin-conjugating enzyme e2 24 isoform x2	P:cellular response to phosphate starvation; P:phosphate ion transport; P:metabolic process; P:phosphate ion homeostasis; F:acid-amino acid ligase activity	1.5	-1	1	21	492	512	UGCCAAAGGAAAUUUGCCCCG	GGGGGCAAAUCUCCUUUGGCA	Translation	cdna chromosome:AGPv4:6:168012890:168018480:-1 gene:Zm00001d038972 gene_biotype:protein_coding transcript_biotype:protein_coding description:Zm00001d038972	6
zma-miR399f-3p	Zm00001d032379	lipid phosphate phosphatase 2-like	P:metabolic process; C:membrane; F:catalytic activity; P:abscisic acid-activated signaling pathway; P:dephosphorylation; F:phosphatidate phosphatase activity; C:plasma membrane; C:cytoplasmic membrane-bounded vesicle	2.5	-1	1	21	674	694	UGCCAAAGGAAAUUUGCCCCG	UCGGCCAGAUUUCUUUUGGCG	Cleavage	cdna chromosome:AGPv4:1:224580700:224585280:1 gene:Zm00001d032379 gene_biotype:protein_coding transcript_biotype:protein_coding description:Zm00001d032379	1
zma-miR399f-3p	Zm00001d049163	sumo-activating enzyme subunit 1b-1-like	P:metabolic process; F:catalytic activity; F:small protein activating enzyme activity; P:cellular protein modification process	3	-1	1	21	1374	1394	UGCCAAAGGAAAUUUGCCCCG	GGGGGCGGAUUUCCUUUGUCG	Cleavage	cdna chromosome:AGPv4:4:18563496:18569761:-1 gene:Zm00001d049163 gene_biotype:protein_coding transcript_biotype:protein_coding description:Zm00001d049163	1
zma-miR399f-3p	Zm00001d017460	ubiquitin carboxyl-terminal hydrolase isozyme l3	F:ubiquitin-specific protease activity; P:ubiquitin-dependent protein catabolic process; C:intracellular; F:hydrolase activity; C:cytosol	3	-1	1	21	705	725	UGCCAAAGGAAAUUUGCCCCG	AUGGGUGGAUUUCAUUUGGCA	Cleavage	cdna chromosome:AGPv4:5:196476895:196485497:1 gene:Zm00001d017460 gene_biotype:protein_coding transcript_biotype:protein_coding description:Zm00001d017460	1
zma-miR399f-3p	Zm00001d029443	1-phosphatidylinositol-3-phosphate 5-kinase fab1b-like	F:metal ion binding; P:phosphatidylinositol metabolic process; P:cellular protein metabolic process; F:ATP binding; P:phosphatidylinositol phosphorylation; F:phosphatidylinositol phosphate kinase activity; F:kinase activity; P:phosphorylation; F:1-phosphatidylinositol-4-phosphate 5-kinase activity; F:zinc ion binding; P:stomatal closure; P:pollen development; C:mitochondrion; P:vacuole organizati…	3	-1	1	21	723	743	UGCCAAAGGAAAUUUGCCCCG	GUGGGCGAAUUUUCUGUGGUA	Cleavage	cdna chromosome:AGPv4:1:70820965:70829798:-1 gene:Zm00001d029443 gene_biotype:protein_coding transcript_biotype:protein_coding description:Zm00001d029443	1
zma-miR399f-3p	Zm00001d051337	ubiquitin carboxyl-terminal hydrolase isozyme l3	F:hydrolase activity; F:ubiquitin-specific protease activity; P:ubiquitin-dependent protein catabolic process; C:intracellular; C:cytosol	3	-1	1	21	723	743	UGCCAAAGGAAAUUUGCCCCG	AUGGAUGGAUUUUCUUUGGCA	Cleavage	cdna chromosome:AGPv4:4:155162636:155168823:1 gene:Zm00001d051337 gene_biotype:protein_coding transcript_biotype:protein_coding description:Zm00001d051337	1
zma-miR399f-3p	Zm00001d046538	sec14-like protein 1	P:transport; C:intracellular; F:transporter activity	3.5	-1	1	21	2725	2745	UGCCAAAGGAAAUUUGCCCCG	CGGGGAAAAUUUCUUUUGCUA	Cleavage	cdna chromosome:AGPv4:9:94662146:94667400:-1 gene:Zm00001d046538 gene_biotype:protein_coding transcript_biotype:protein_coding description:Zm00001d046538	1
zma-miR399f-3p	Zm00001d044766	hypothetical protein ZEAMMB73_421614	C:Golgi apparatus; C:endosome; C:trans-Golgi network	3.5	-1	1	21	2128	2148	UGCCAAAGGAAAUUUGCCCCG	GUUUCCAAAUUUUCUUUGGCA	Cleavage	cdna chromosome:AGPv4:9:1858175:1865922:-1 gene:Zm00001d044766 gene_biotype:protein_coding transcript_biotype:protein_coding description:Zm00001d044766	1
zma-miR399f-3p	Zm00001d041767	phd finger protein	F:metal ion binding; P:regulation of transcription	3.5	-1	1	21	1079	1099	UGCCAAAGGAAAUUUGCCCCG	UGGUUUAGGUUUCCUUUGGCA	Cleavage	cdna chromosome:AGPv4:3:136598762:136603856:-1 gene:Zm00001d041767 gene_biotype:protein_coding transcript_biotype:protein_coding description:Zm00001d041767	1
zma-miR399f-3p	Zm00001d032621	cdt1a protein	-	3.5	-1	1	21	1959	1979	UGCCAAAGGAAAUUUGCCCCG	ACAGGCAAGUUUCAUUUGGUA	Cleavage	cdna chromosome:AGPv4:1:232348919:232352923:1 gene:Zm00001d032621 gene_biotype:protein_coding transcript_biotype:protein_coding description:Zm00001d032621	1
zma-miR399f-3p	Zm00001d019703	na(+) h(+) antiporter	F:pyruvate transmembrane transporter activity; C:integral component of membrane; P:transmembrane transport; P:pyruvate transport; P:pyruvate transmembrane transport; C:membrane	3.5	-1	1	21	1611	1631	UGCCAAAGGAAAUUUGCCCCG	GAAGGUGGAUUUCUUUUGGUA	Cleavage	cdna chromosome:AGPv4:7:52140538:52181214:-1 gene:Zm00001d019703 gene_biotype:protein_coding transcript_biotype:protein_coding description:Zm00001d019703	1
zma-miR399f-3p	Zm00001d017298	homeodomain-like transcription factor superfamily protein	F:DNA binding	3.5	-1	1	21	2710	2730	UGCCAAAGGAAAUUUGCCCCG	UACGGUAAAUUUCCUCUGGUA	Cleavage	cdna chromosome:AGPv4:5:192056649:192063631:-1 gene:Zm00001d017298 gene_biotype:protein_coding transcript_biotype:protein_coding description:Zm00001d017298	1
zma-miR399f-3p	Zm00001d023853	5 -adenylylsulfate reductase-like 5	P:cell redox homeostasis; C:integral component of membrane; C:membrane; C:cytoplasmic membrane-bounded vesicle	3.5	-1	1	21	19	39	UGCCAAAGGAAAUUUGCCCCG	ACUGGAAAAUUUCCUUCGGCA	Cleavage	cdna chromosome:AGPv4:10:25081694:25084377:-1 gene:Zm00001d023853 gene_biotype:protein_coding transcript_biotype:protein_coding description:Zm00001d023853	2
zma-miR399f-3p	Zm00001d019824	polyadenylate-binding protein 2	P:regulation of nuclear-transcribed mRNA poly(A) tail shortening; P:regulation of translational initiation; F:nucleic acid binding; P:regulation of nuclear-transcribed mRNA catabolic process	3.5	-1	1	21	816	836	UGCCAAAGGAAAUUUGCCCCG	UUGGCUAAAUUUUCUUUGGUU	Cleavage	cdna chromosome:AGPv4:7:65871134:65877004:-1 gene:Zm00001d019824 gene_biotype:protein_coding transcript_biotype:protein_coding description:Zm00001d019824	1
zma-miR399f-3p	Zm00001d011125	universal stress protein a-like protein	P:response to stress; P:response to cold; C:plasma membrane; C:plasmodesma; P:regulation of transcription	4	-1	1	21	60	80	UGCCAAAGGAAAUUUGCCCCG	CGUGGCAAGUGUCCUUUGGCU	Translation	cdna chromosome:AGPv4:8:139738205:139740967:1 gene:Zm00001d011125 gene_biotype:protein_coding transcript_biotype:protein_coding description:Zm00001d011125	1
zma-miR399f-3p	Zm00001d025028	probable inorganic phosphate transporter 1-4	F:transmembrane transporter activity; C:integral component of membrane; P:transmembrane transport; C:plasma membrane; F:symporter activity; P:phosphate ion transport; F:inorganic phosphate transmembrane transporter activity; C:membrane; P:transport	4	-1	1	21	254	274	UGCCAAAGGAAAUUUGCCCCG	UGGGGCAGGUUUUCUUCGGCU	Cleavage	cdna chromosome:AGPv4:10:100507387:100508961:1 gene:Zm00001d025028 gene_biotype:protein_coding transcript_biotype:protein_coding description:Zm00001d025028	1
zma-miR399f-3p	Zm00001d051595	atp synthase subunit mitochondrial	C:mitochondrial proton-transporting ATP synthase complex; F:cobalt ion binding; P:ATP synthesis coupled proton transport; C:chloroplast; C:membrane; F:zinc ion binding; F:proton-transporting ATP synthase activity	4	-1	1	21	526	546	UGCCAAAGGAAAUUUGCCCCG	CGGAGCAAAUAUUUUUUGGUA	Translation	cdna chromosome:AGPv4:4:164049990:164053467:-1 gene:Zm00001d051595 gene_biotype:protein_coding transcript_biotype:protein_coding description:Zm00001d051595	1
zma-miR399f-3p	Zm00001d029598	transcription initiation factor tfiid subunit 4b isoform x1	C:transcription factor TFIID complex; P:translational initiation; P:DNA-templated transcription	4	-1	1	21	2703	2723	UGCCAAAGGAAAUUUGCCCCG	UGAGGCAGAUUUCAUUUGGCC	Cleavage	cdna chromosome:AGPv4:1:78391084:78405458:-1 gene:Zm00001d029598 gene_biotype:protein_coding transcript_biotype:protein_coding description:Zm00001d029598	1
zma-miR399f-3p	Zm00001d034961	leucine-rich repeat-containing protein ddb_g0290503 isoform x1	P:embryo development ending in seed dormancy	4	-1	1	21	4430	4450	UGCCAAAGGAAAUUUGCCCCG	AUGUCCAAAUUUCCUUUGGCC	Cleavage	cdna chromosome:AGPv4:1:306887286:306895296:1 gene:Zm00001d034961 gene_biotype:protein_coding transcript_biotype:protein_coding description:Zm00001d034961	1
zma-miR399f-3p	Zm00001d012034	n-acetylglucosaminyl-phosphatidylinositol biosynthetic protein gpi1 isoform x3	F:phosphatidylinositol N-acetylglucosaminyltransferase activity; P:GPI anchor biosynthetic process; C:integral component of membrane; C:membrane	4	-1	1	21	1463	1483	UGCCAAAGGAAAUUUGCCCCG	CUAUCCAGAUUUUCUUUGGCA	Cleavage	cdna chromosome:AGPv4:8:166898257:166902375:1 gene:Zm00001d012034 gene_biotype:protein_coding transcript_biotype:protein_coding description:Zm00001d012034	1
zma-miR399f-3p	Zm00001d012817	sucrose nonfermenting 4-like protein isoform x1	F:kinase activity; P:phosphorylation; P:cellular response to glucose starvation; F:adenyl nucleotide binding; P:protein autophosphorylation; F:protein serine/threonine kinase activity	4	-1	1	21	2403	2423	UGCCAAAGGAAAUUUGCCCCG	GGAGGUAAGUUUUUUUUGGCU	Cleavage	cdna chromosome:AGPv4:5:837566:841500:-1 gene:Zm00001d012817 gene_biotype:protein_coding transcript_biotype:protein_coding description:Zm00001d012817	1
zma-miR399f-3p	Zm00001d047234	callose synthase 9	F:ATP binding; P:metabolic process; F:nucleotide binding; F:nucleoside-triphosphatase activity; F:1	4	-1	1	21	2502	2522	UGCCAAAGGAAAUUUGCCCCG	UUUACUGAAUUUCCUUUGGCA	Cleavage	cdna chromosome:AGPv4:9:123494099:123499119:1 gene:Zm00001d047234 gene_biotype:protein_coding transcript_biotype:protein_coding description:Zm00001d047234	1
zma-miR399f-3p	Zm00001d012811	atp a subunit	F:hydrogen ion transmembrane transporter activity; P:ATP synthesis coupled proton transport; C:proton-transporting ATP synthase complex	4	-1	1	21	1590	1610	UGCCAAAGGAAAUUUGCCCCG	AGUGGUAACUUUUUUUUGGCA	Cleavage	cdna chromosome:AGPv4:5:688173:694576:1 gene:Zm00001d012811 gene_biotype:protein_coding transcript_biotype:protein_coding description:Zm00001d012811	1
zma-miR399f-3p	Zm00001d006453	---NA---	-	4	-1	1	21	565	585	UGCCAAAGGAAAUUUGCCCCG	AUCUGUAGAUUUUUUUUGGCA	Cleavage	cdna chromosome:AGPv4:2:208705795:208713176:-1 gene:Zm00001d006453 gene_biotype:protein_coding transcript_biotype:protein_coding description:Zm00001d006453	1
zma-miR399f-3p	Zm00001d025253	receptor-like protein kinase at4g00960	F:ATP binding; F:protein kinase activity; P:protein phosphorylation; F:transferase activity	4	-1	1	21	2379	2399	UGCCAAAGGAAAUUUGCCCCG	AGGGGCACAUUGCAUUUGGCA	Translation	cdna chromosome:AGPv4:10:111399535:111405352:1 gene:Zm00001d025253 gene_biotype:protein_coding transcript_biotype:protein_coding description:Zm00001d025253	1
zma-miR399f-3p	Zm00001d018890	probable transcriptional regulator slk2	C:plastid	4	-1	1	21	2683	2703	UGCCAAAGGAAAUUUGCCCCG	UGAGCCAAAUUUUUUUUGGCU	Cleavage	cdna chromosome:AGPv4:7:8471864:8478339:1 gene:Zm00001d018890 gene_biotype:protein_coding transcript_biotype:protein_coding description:Zm00001d018890	1
zma-miR399f-3p	Zm00001d003435	unknown	-	4	-1	1	21	764	784	UGCCAAAGGAAAUUUGCCCCG	UUGGGCAAAUUUUGUUCGGUA	Cleavage	cdna chromosome:AGPv4:2:44315725:44316616:1 gene:Zm00001d003435 gene_biotype:protein_coding transcript_biotype:protein_coding description:Zm00001d003435	1
zma-miR399f-3p	Zm00001d034575	probable protein phosphatase 2c 55	C:chloroplast stroma; C:chloroplast; P:metabolic process; F:catalytic activity	4	-1	1	21	3012	3032	UGCCAAAGGAAAUUUGCCCCG	GAAUGCAAGUUUUUUUUGGUA	Cleavage	cdna chromosome:AGPv4:1:296750698:296755834:-1 gene:Zm00001d034575 gene_biotype:protein_coding transcript_biotype:protein_coding description:Zm00001d034575	1
zma-miR399f-3p	Zm00001d013274	probable helicase magatama 3	P:pollen tube guidance; P:embryo sac development; P:pollen-pistil interaction; P:oxidation-reduction process; F:heme binding; P:response to oxidative stress; F:peroxidase activity	4	-1	1	21	1786	1806	UGCCAAAGGAAAUUUGCCCCG	ACCUGCAAAUUUCUGUUGGCA	Cleavage	cdna chromosome:AGPv4:5:7548514:7559171:-1 gene:Zm00001d013274 gene_biotype:protein_coding transcript_biotype:protein_coding description:Zm00001d013274	1
zma-miR399f-3p	Zm00001d038394	serine threonine-protein kinase at3g07070-like	F:ATP binding; F:protein kinase activity; P:protein phosphorylation; F:transferase activity	4	-1	1	21	38	58	UGCCAAAGGAAAUUUGCCCCG	ACGGGCGGGUUUCAUUUGGUG	Cleavage	cdna chromosome:AGPv4:6:156292425:156294709:-1 gene:Zm00001d038394 gene_biotype:protein_coding transcript_biotype:protein_coding description:Zm00001d038394	1
zma-miR399f-3p	Zm00001d024340	probable protein phosphatase 2c 34	P:response to water deprivation; C:cytoplasm; P:metabolic process; F:catalytic activity; C:nucleus; P:dephosphorylation; F:phosphoprotein phosphatase activity; F:hydrolase activity; F:metal ion binding	4.5	-1	1	21	434	454	UGCCAAAGGAAAUUUGCCCCG	CGGGGUACACUUCGUUUGGCA	Cleavage	cdna chromosome:AGPv4:10:65653740:65656426:-1 gene:Zm00001d024340 gene_biotype:protein_coding transcript_biotype:protein_coding description:Zm00001d024340	1
zma-miR399f-3p	Zm00001d046763	uncharacterized protein LOC100273002	-	4.5	-1	1	21	627	647	UGCCAAAGGAAAUUUGCCCCG	ACGAGGGAAUUUCUUCUGGCA	Cleavage	cdna chromosome:AGPv4:9:104799376:104800183:-1 gene:Zm00001d046763 gene_biotype:protein_coding transcript_biotype:protein_coding description:Zm00001d046763	2
zma-miR399f-3p	Zm00001d016977	microtubule motor	C:microtubule associated complex; P:microtubule-based process	4.5	-1	1	21	896	916	UGCCAAAGGAAAUUUGCCCCG	CGAGGGGAAUUUUCUUUCGCA	Cleavage	cdna chromosome:AGPv4:5:181789335:181792720:-1 gene:Zm00001d016977 gene_biotype:protein_coding transcript_biotype:protein_coding description:Zm00001d016977	1
zma-miR399f-3p	Zm00001d003621	elongator complex protein 1	P:organ growth; P:response to oxidative stress; P:fruit morphogenesis; P:5-carbamoylmethyluridine metabolic process; P:regulation of auxin mediated signaling pathway; P:response to abscisic acid; C:Elongator holoenzyme complex; P:cellular response to abscisic acid stimulus; P:regulation of abscisic acid-activated signaling pathway; P:negative regulation of anthocyanin metabolic process; P:regulat…	4.5	-1	1	21	1068	1088	UGCCAAAGGAAAUUUGCCCCG	GGGGGUGAAGUUCUUUUGGGA	Cleavage	cdna chromosome:AGPv4:2:50701800:50706808:1 gene:Zm00001d003621 gene_biotype:protein_coding transcript_biotype:protein_coding description:Zm00001d003621	1
zma-miR399f-3p	Zm00001d002188	pepsin a	P:proteolysis; F:hydrolase activity; F:aspartic-type endopeptidase activity; F:peptidase activity; C:anchored component of plasma membrane; C:plastid; P:trehalose biosynthetic process; P:metabolic process; F:catalytic activity	4.5	-1	1	21	605	625	UGCCAAAGGAAAUUUGCCCCG	CUGGGAGAAUUUUCUUUGGAG	Cleavage	cdna chromosome:AGPv4:2:7621202:7622833:1 gene:Zm00001d002188 gene_biotype:protein_coding transcript_biotype:protein_coding description:Zm00001d002188	1
zma-miR399f-3p	Zm00001d051490	hemk methyltransferase family member 2	F:nucleic acid binding; F:methyltransferase activity; F:transferase activity; P:methylation; F:protein methyltransferase activity; P:protein methylation	4.5	-1	1	21	609	629	UGCCAAAGGAAAUUUGCCCCG	CAUUACAAAUUUUUUUUGGCG	Cleavage	cdna chromosome:AGPv4:4:160321578:160323058:-1 gene:Zm00001d051490 gene_biotype:protein_coding transcript_biotype:protein_coding description:Zm00001d051490	1
zma-miR399f-3p	Zm00001d031040	serine threonine-protein kinase tricorner	F:transferase activity; F:protein serine/threonine kinase activity; P:phosphorylation; F:protein kinase activity; P:protein phosphorylation; F:nucleotide binding; F:ATP binding; F:kinase activity; F:transferase activity	4.5	-1	1	21	776	796	UGCCAAAGGAAAUUUGCCCCG	GUUUCCAAAGUUCCUUUGGCA	Cleavage	cdna chromosome:AGPv4:1:174739638:174744603:-1 gene:Zm00001d031040 gene_biotype:protein_coding transcript_biotype:protein_coding description:Zm00001d031040	1
zma-miR399f-3p	Zm00001d026369	anthocyanidin reductase-like	P:cellular metabolic process; F:catalytic activity; F:coenzyme binding; P:negative regulation of flavonoid biosynthetic process	4.5	-1	1	21	1259	1279	UGCCAAAGGAAAUUUGCCCCG	AAACUUAAAUUUUCUUUGGUA	Cleavage	cdna chromosome:AGPv4:10:144444338:144446509:1 gene:Zm00001d026369 gene_biotype:protein_coding transcript_biotype:protein_coding description:Zm00001d026369	1
zma-miR399f-3p	Zm00001d028281	hat family dimerisation domain containing protein	F:nucleic acid binding; C:mitochondrion; F:protein dimerization activity; C:plastid; F:DNA binding; C:membrane; P:ATP catabolic process; F:nucleotide binding; F:nucleoside-triphosphatase activity; F:ATP binding; F:ATPase activity; P:metabolic process	4.5	-1	1	21	130	150	UGCCAAAGGAAAUUUGCCCCG	UGGAGCACAUUUGCUUUGGUG	Cleavage	cdna chromosome:AGPv4:1:29123070:29123435:1 gene:Zm00001d028281 gene_biotype:protein_coding transcript_biotype:protein_coding description:Zm00001d028281	1
zma-miR399f-3p	Zm00001d052237	pepsin a	P:proteolysis; F:hydrolase activity; F:aspartic-type endopeptidase activity; F:peptidase activity; C:anchored component of plasma membrane; C:cytoplasmic membrane-bounded vesicle	4.5	-1	1	21	1000	1020	UGCCAAAGGAAAUUUGCCCCG	CUGGGAGAAUUUUCUUUGGAG	Cleavage	cdna chromosome:AGPv4:4:184283259:184292558:-1 gene:Zm00001d052237 gene_biotype:protein_coding transcript_biotype:protein_coding description:Zm00001d052237	1
zma-miR399f-3p	Zm00001d047074	PREDICTED: uncharacterized protein LOC103638912 isoform X2	-	4.5	-1	1	21	2528	2548	UGCCAAAGGAAAUUUGCCCCG	CGGCCCAAGUUUCUUGUGGCA	Cleavage	cdna chromosome:AGPv4:9:117394695:117408918:1 gene:Zm00001d047074 gene_biotype:protein_coding transcript_biotype:protein_coding description:Zm00001d047074	1
zma-miR399f-3p	Zm00001d018074	aspartic proteinase-like protein 1	P:proteolysis; F:hydrolase activity; F:aspartic-type endopeptidase activity; F:peptidase activity; C:anchored component of plasma membrane; C:cytoplasmic membrane-bounded vesicle	4.5	-1	1	21	1016	1036	UGCCAAAGGAAAUUUGCCCCG	CUGGGAGAAUUUUCUUUGGAG	Cleavage	cdna chromosome:AGPv4:5:213809766:213814190:1 gene:Zm00001d018074 gene_biotype:protein_coding transcript_biotype:protein_coding description:Zm00001d018074	1
zma-miR399f-3p	Zm00001d020337	udp-glycosyltransferase 90a1-like	F:transferase activity; P:metabolic process; F:transferase activity	5	-1	1	21	939	959	UGCCAAAGGAAAUUUGCCCCG	CGGGGUGAAUUUCCUGUGGGC	Cleavage	cdna chromosome:AGPv4:7:107214969:107216447:1 gene:Zm00001d020337 gene_biotype:protein_coding transcript_biotype:protein_coding description:Zm00001d020337	1
zma-miR399f-3p	Zm00001d037860	trna (guanine -n )-dimethyltransferase	C:plastid; F:RNA binding; P:tRNA methylation; P:tRNA processing; F:tRNA (guanine-N2-)-methyltransferase activity; P:methylation	5	-1	1	21	895	915	UGCCAAAGGAAAUUUGCCCCG	UGGGGCAGAUUUCUUGUGGAU	Cleavage	cdna chromosome:AGPv4:6:140054498:140057628:-1 gene:Zm00001d037860 gene_biotype:protein_coding transcript_biotype:protein_coding description:Zm00001d037860	1
zma-miR399f-3p	Zm00001d017163	protein phosphatase 2c 48	P:metabolic process; F:catalytic activity; P:response to water deprivation; C:cytoplasm; C:nucleus; P:dephosphorylation; F:phosphoprotein phosphatase activity; F:hydrolase activity; F:metal ion binding	5	-1	1	21	8	28	UGCCAAAGGAAAUUUGCCCCG	CGGGGUGCAUUUCGUCUGGCA	Cleavage	cdna chromosome:AGPv4:5:187385971:187386362:1 gene:Zm00001d017163 gene_biotype:protein_coding transcript_biotype:protein_coding description:Zm00001d017163	1
zma-miR399f-3p	Zm00001d031126	probable protein phosphatase 2c 34	P:response to water deprivation; C:cytoplasm; P:metabolic process; F:catalytic activity; C:nucleus; P:dephosphorylation; F:hydrolase activity; F:phosphoprotein phosphatase activity	5	-1	1	21	324	344	UGCCAAAGGAAAUUUGCCCCG	CGGGGUGCACUUCGUUUGGCA	Cleavage	cdna chromosome:AGPv4:1:178553236:178553872:-1 gene:Zm00001d031126 gene_biotype:protein_coding transcript_biotype:protein_coding description:Zm00001d031126	1
zma-miR399f-3p	Zm00001d004713	nucleoside diphosphate kinase family protein	F:transferase activity; P:phosphorylation; P:GTP biosynthetic process; P:UTP biosynthetic process; F:nucleotide binding; F:zinc ion binding; F:ATP binding; F:kinase activity; F:nucleoside diphosphate kinase activity; P:nucleoside diphosphate phosphorylation; P:CTP biosynthetic process; P:response to oxidative stress; C:mitochondrial inner membrane; F:cobalt ion binding	5	-1	1	21	27	47	UGCCAAAGGAAAUUUGCCCCG	CGGUGCGGGUUCUCUUUGGUA	Translation	cdna chromosome:AGPv4:2:133076206:133077128:1 gene:Zm00001d004713 gene_biotype:protein_coding transcript_biotype:protein_coding description:Zm00001d004713	1
zma-miR399f-3p	Zm00001d004241	probable protein phosphatase 2c 34	P:metabolic process; F:catalytic activity; P:response to water deprivation; C:cytoplasm; C:nucleus; P:dephosphorylation; F:phosphoprotein phosphatase activity; F:hydrolase activity; F:metal ion binding	5	-1	1	21	24	44	UGCCAAAGGAAAUUUGCCCCG	CGGGGUGCACUUCGUUUGGCA	Cleavage	cdna chromosome:AGPv4:2:95268706:95270630:-1 gene:Zm00001d004241 gene_biotype:protein_coding transcript_biotype:protein_coding description:Zm00001d004241	2
zma-miR399f-3p	Zm00001d004485	aldose 1-epimerase-like	F:transferase activity; P:phosphorylation; P:GTP biosynthetic process; P:UTP biosynthetic process; F:nucleotide binding; F:zinc ion binding; F:ATP binding; F:kinase activity; F:nucleoside diphosphate kinase activity; P:nucleoside diphosphate phosphorylation; P:CTP biosynthetic process; F:carbohydrate binding; P:carbohydrate metabolic process; F:catalytic activity; F:isomerase activity; P:hexose m…	5	-1	1	21	435	455	UGCCAAAGGAAAUUUGCCCCG	CGGUGCGGGUUCUCUUUGGUA	Translation	cdna chromosome:AGPv4:2:114605427:114606020:-1 gene:Zm00001d004485 gene_biotype:protein_coding transcript_biotype:protein_coding description:Zm00001d004485	1
zma-miR399f-3p	Zm00001d036990	unknown	-	5	-1	1	21	364	384	UGCCAAAGGAAAUUUGCCCCG	CGGGGUGCACUUCAUUUGGCA	Cleavage	cdna chromosome:AGPv4:6:108474391:108475155:1 gene:Zm00001d036990 gene_biotype:protein_coding transcript_biotype:protein_coding description:Zm00001d036990	1
zma-miR399f-3p	Zm00001d022329	---NA---	-	5	-1	1	21	363	383	UGCCAAAGGAAAUUUGCCCCG	CGGGGUGCACUUCGUUUGGCA	Cleavage	cdna chromosome:AGPv4:7:175558403:175559177:-1 gene:Zm00001d022329 gene_biotype:protein_coding transcript_biotype:protein_coding description:Zm00001d022329	1
zma-miR399f-3p	Zm00001d018307	unknown	-	5	-1	1	21	367	387	UGCCAAAGGAAAUUUGCCCCG	CGGGGUGCACUUCAUUUGGCA	Cleavage	cdna chromosome:AGPv4:5:218235291:218236059:1 gene:Zm00001d018307 gene_biotype:protein_coding transcript_biotype:protein_coding description:Zm00001d018307	1
zma-miR399f-3p	Zm00001d006897	---NA---	-	5	-1	1	21	368	388	UGCCAAAGGAAAUUUGCCCCG	CGGGGUGCACUUCGUUUGGCA	Cleavage	cdna chromosome:AGPv4:2:218926561:218927330:-1 gene:Zm00001d006897 gene_biotype:protein_coding transcript_biotype:protein_coding description:Zm00001d006897	1
zma-miR399f-3p	Zm00001d019866	protein phosphatase 2c 48	P:metabolic process; F:catalytic activity; P:response to water deprivation; C:cytoplasm; C:nucleus; P:dephosphorylation; F:phosphoprotein phosphatase activity; F:hydrolase activity; F:metal ion binding	5	-1	1	21	367	387	UGCCAAAGGAAAUUUGCCCCG	CGGGGUGCACUUCAUUUGGCA	Cleavage	cdna chromosome:AGPv4:7:71126939:71127708:-1 gene:Zm00001d019866 gene_biotype:protein_coding transcript_biotype:protein_coding description:Zm00001d019866	1
zma-miR399f-3p	Zm00001d004370	---NA---	-	5	-1	1	21	366	386	UGCCAAAGGAAAUUUGCCCCG	CGGGGUGCACUUCGUUUGGCA	Cleavage	cdna chromosome:AGPv4:2:106726023:106726792:1 gene:Zm00001d004370 gene_biotype:protein_coding transcript_biotype:protein_coding description:Zm00001d004370	1
zma-miR399f-3p	Zm00001d037833	uncharacterized protein LOC100273002	-	5	-1	1	21	368	388	UGCCAAAGGAAAUUUGCCCCG	CGGGGUGCACUUCGUUUGGCA	Cleavage	cdna chromosome:AGPv4:6:139175314:139176085:-1 gene:Zm00001d037833 gene_biotype:protein_coding transcript_biotype:protein_coding description:Zm00001d037833	1
zma-miR399f-3p	Zm00001d025340	uncharacterized protein LOC100273002	-	5	-1	1	21	352	372	UGCCAAAGGAAAUUUGCCCCG	CGGGGUGCACUUCGUUUGGCA	Cleavage	cdna chromosome:AGPv4:10:114737539:114738325:-1 gene:Zm00001d025340 gene_biotype:protein_coding transcript_biotype:protein_coding description:Zm00001d025340	1
zma-miR399f-3p	Zm00001d018565	uncharacterized protein LOC100273002	-	5	-1	1	21	353	373	UGCCAAAGGAAAUUUGCCCCG	CGGGGUGCACUUCGUUUGGCA	Cleavage	cdna chromosome:AGPv4:5:223305085:223305883:1 gene:Zm00001d018565 gene_biotype:protein_coding transcript_biotype:protein_coding description:Zm00001d018565	1
zma-miR399f-3p	Zm00001d033658	uncharacterized protein LOC100273002	-	5	-1	1	21	357	377	UGCCAAAGGAAAUUUGCCCCG	CGGGGUGCACUUCGUUUGGCA	Cleavage	cdna chromosome:AGPv4:1:269839684:269840493:1 gene:Zm00001d033658 gene_biotype:protein_coding transcript_biotype:protein_coding description:Zm00001d033658	1
zma-miR399f-3p	Zm00001d036793	unknown	-	5	-1	1	21	392	412	UGCCAAAGGAAAUUUGCCCCG	CGGGGUGCACUUCGUUUGGCA	Cleavage	cdna chromosome:AGPv4:6:101129017:101129852:1 gene:Zm00001d036793 gene_biotype:protein_coding transcript_biotype:protein_coding description:Zm00001d036793	1
zma-miR399f-3p	Zm00001d006938	serine threonine-protein kinase haspin	P:histone H3-T3 phosphorylation; F:histone kinase activity (H3-T3 specific); P:phosphorylation; F:protein kinase activity; C:nucleus; P:mitotic nuclear division; P:protein phosphorylation; C:cytoplasm; F:ATP binding; F:kinase activity; P:histone H3-T11 phosphorylation; F:histone kinase activity (H3-T11 specific); F:transferase activity	5	-1	1	21	1433	1453	UGCCAAAGGAAAUUUGCCCCG	UGGGGUAACAUUCUUUUGGCU	Cleavage	cdna chromosome:AGPv4:2:219878812:219891203:1 gene:Zm00001d006938 gene_biotype:protein_coding transcript_biotype:protein_coding description:Zm00001d006938	1
zma-miR399f-3p	Zm00001d037956	protein phosphatase 2c 48	P:response to water deprivation; C:cytoplasm; P:metabolic process; F:catalytic activity; C:nucleus; P:dephosphorylation; F:phosphoprotein phosphatase activity; F:hydrolase activity; F:metal ion binding	5	-1	1	21	580	600	UGCCAAAGGAAAUUUGCCCCG	CGGGGUGCACUUCGUUUGGCA	Cleavage	cdna chromosome:AGPv4:6:143537506:143539305:-1 gene:Zm00001d037956 gene_biotype:protein_coding transcript_biotype:protein_coding description:Zm00001d037956	1
zma-miR399f-3p	Zm00001d006116	protein flowering locus t-like	-	5	-1	1	21	101	121	UGCCAAAGGAAAUUUGCCCCG	CGAGGCAGGGAUCCUUUGGCA	Translation	cdna chromosome:AGPv4:2:199001851:199007982:-1 gene:Zm00001d006116 gene_biotype:protein_coding transcript_biotype:protein_coding description:Zm00001d006116	1
zma-miR399f-3p	Zm00001d020898	heat shock protein 90	C:vacuolar membrane; P:response to stress; C:nucleus; C:apoplast; C:Golgi apparatus; F:ATP binding; P:protein folding; C:chloroplast stroma; C:cell wall; C:cytosol; C:plasma membrane; F:unfolded protein binding; C:cytoplasm; F:nucleotide binding; C:membrane; P:cellular response to calcium ion; C:nucleolus; P:response to heat	5	-1	1	21	24	44	UGCCAAAGGAAAUUUGCCCCG	CGGGGUGCACUUCGUUUGGCA	Cleavage	cdna chromosome:AGPv4:7:135842402:135846744:1 gene:Zm00001d020898 gene_biotype:protein_coding transcript_biotype:protein_coding description:Zm00001d020898	1
zma-miR399f-3p	Zm00001d021135	---NA---	-	5	-1	1	21	101	121	UGCCAAAGGAAAUUUGCCCCG	CGAGGCAGGGAUCCUUUGGCA	Translation	cdna chromosome:AGPv4:7:143617763:143627668:-1 gene:Zm00001d021135 gene_biotype:protein_coding transcript_biotype:protein_coding description:Zm00001d021135	1
zma-miR399d-5p	Zm00001d025352	root r-b1-like	F:metal ion binding; F:electron carrier activity; P:electron transport chain; F:2 iron	2.5	-1	1	21	225	245	GUGUGGCUCUCCUCUGGCAUG	CGUGCCAGAGGACAGCUACAU	Cleavage	cdna chromosome:AGPv4:10:115194757:115195221:1 gene:Zm00001d025352 gene_biotype:protein_coding transcript_biotype:protein_coding description:Zm00001d025352	1
zma-miR399d-5p	Zm00001d003797	root r-b1-like	F:metal ion binding; F:electron carrier activity; P:electron transport chain; F:2 iron	2.5	-1	1	21	228	248	GUGUGGCUCUCCUCUGGCAUG	AGUGCCAGAGGACAGCUACAU	Cleavage	cdna chromosome:AGPv4:2:59723085:59723552:-1 gene:Zm00001d003797 gene_biotype:protein_coding transcript_biotype:protein_coding description:Zm00001d003797	1
zma-miR399d-5p	Zm00001d004925	phd-finger family expressed	F:metal ion binding; F:zinc ion binding	3	-1	1	21	4865	4885	GUGUGGCUCUCCUCUGGCAUG	GGUGCCGGAGGAGGGCCAUCC	Cleavage	cdna chromosome:AGPv4:2:149182642:149191037:1 gene:Zm00001d004925 gene_biotype:protein_coding transcript_biotype:protein_coding description:Zm00001d004925	1
zma-miR399d-5p	Zm00001d012869	shaggy-related protein kinase kappa-like	F:ATP binding; F:protein kinase activity; F:nucleotide binding; P:protein phosphorylation; F:transferase activity	3	-1	1	21	6293	6313	GUGUGGCUCUCCUCUGGCAUG	UUGGUCAGAGGAGAGCCAAAC	Cleavage	cdna chromosome:AGPv4:5:1376314:1397930:1 gene:Zm00001d012869 gene_biotype:protein_coding transcript_biotype:protein_coding description:Zm00001d012869	1
zma-miR399d-5p	Zm00001d009459	---NA---	-	3	-1	1	21	824	844	GUGUGGCUCUCCUCUGGCAUG	GGCACCAGAGGAGAGCUGCAC	Cleavage	cdna chromosome:AGPv4:8:65483156:65484503:1 gene:Zm00001d009459 gene_biotype:protein_coding transcript_biotype:protein_coding description:Zm00001d009459	1
zma-miR399d-5p	Zm00001d013794	serine arginine repetitive matrix protein 1-like	-	3	-1	1	21	411	431	GUGUGGCUCUCCUCUGGCAUG	GGAGCCGGAGGAGAGCCGCAA	Cleavage	cdna chromosome:AGPv4:5:20366226:20367341:1 gene:Zm00001d013794 gene_biotype:protein_coding transcript_biotype:protein_coding description:Zm00001d013794	1
zma-miR399d-5p	Zm00001d043366	chlororespiratory reduction 7 isoform 1	C:chloroplast stroma; C:chloroplast; C:membrane; C:NAD(P)H dehydrogenase complex (plastoquinone); P:NAD(P)H dehydrogenase complex assembly; C:plastid	3	-1	1	21	331	351	GUGUGGCUCUCCUCUGGCAUG	GGAGCUAGAGGAGAGCCUCAC	Cleavage	cdna chromosome:AGPv4:3:197776387:197778922:-1 gene:Zm00001d043366 gene_biotype:protein_coding transcript_biotype:protein_coding description:Zm00001d043366	1
zma-miR399d-5p	Zm00001d007782	PREDICTED: uncharacterized protein LOC103648233	F:zinc ion binding	3	-1	1	21	627	647	GUGUGGCUCUCCUCUGGCAUG	UUUGUCAGAGGAGAGUCGAAC	Cleavage	cdna chromosome:AGPv4:2:239486624:239491972:-1 gene:Zm00001d007782 gene_biotype:protein_coding transcript_biotype:protein_coding description:Zm00001d007782	1
zma-miR399d-5p	Zm00001d023544	filament-like plant protein 3	F:carbon-nitrogen ligase activity	3	-1	1	21	307	327	GUGUGGCUCUCCUCUGGCAUG	GAGGGCGGAGGAGAGCCGCAC	Cleavage	cdna chromosome:AGPv4:10:9592423:9599483:-1 gene:Zm00001d023544 gene_biotype:protein_coding transcript_biotype:protein_coding description:Zm00001d023544	1
zma-miR399d-5p	Zm00001d035767	jasmonate o-methyltransferase	F:methyltransferase activity; P:methylation; P:response to wounding; P:jasmonic acid metabolic process; F:transferase activity; F:jasmonate O-methyltransferase activity	3	-1	1	21	303	323	GUGUGGCUCUCCUCUGGCAUG	GGUGGCGGAGGAGAGCCACCC	Cleavage	cdna chromosome:AGPv4:6:46577935:46579578:1 gene:Zm00001d035767 gene_biotype:protein_coding transcript_biotype:protein_coding description:Zm00001d035767	1
zma-miR399d-5p	Zm00001d052282	nuclear-pore anchor isoform x2	C:nuclear pore; P:protein import into nucleus	3	-1	1	21	1376	1396	GUGUGGCUCUCCUCUGGCAUG	GCAGACGGAGGGGAGCCACAC	Cleavage	cdna chromosome:AGPv4:4:185931529:185959007:1 gene:Zm00001d052282 gene_biotype:protein_coding transcript_biotype:protein_coding description:Zm00001d052282	1
zma-miR399d-5p	Zm00001d001767	speckle-type poz protein	-	3	-1	1	21	678	698	GUGUGGCUCUCCUCUGGCAUG	GAUGGAAGAGGGGGGCCACAC	Cleavage	cdna chromosome:AGPv4:2:259078:260187:1 gene:Zm00001d001767 gene_biotype:protein_coding transcript_biotype:protein_coding description:Zm00001d001767	1
zma-miR399d-5p	Zm00001d026540	auxin response factor 11 isoform x1	P:regulation of transcription	3	-1	1	21	3482	3502	GUGUGGCUCUCCUCUGGCAUG	UUUCUCGGAGGAGAGCCACAG	Cleavage	cdna chromosome:AGPv4:10:147919136:147925549:-1 gene:Zm00001d026540 gene_biotype:protein_coding transcript_biotype:protein_coding description:Zm00001d026540	1
zma-miR399d-5p	Zm00001d051754	mitochondrial aldehyde dehydrogenase aldh2a	P:oxidation-reduction process; F:ATP binding; F:oxidoreductase activity; F:oxidoreductase activity	3.5	-1	1	21	1693	1712	GUGUGGCUCUCCUCUGGCAUG	CAUGCCAGAGGAGAGC-ACAU	Cleavage	cdna chromosome:AGPv4:4:168917197:168926460:-1 gene:Zm00001d051754 gene_biotype:protein_coding transcript_biotype:protein_coding description:Zm00001d051754	1
zma-miR399d-5p	Zm00001d023710	small rna degrading nuclease 5 isoform x1	F:nucleic acid binding; F:exonuclease activity; P:nucleic acid phosphodiester bond hydrolysis; C:plastid; F:hydrolase activity	3.5	-1	1	21	474	494	GUGUGGCUCUCCUCUGGCAUG	UAUGCCGGAUGAGAGGCACAC	Cleavage	cdna chromosome:AGPv4:10:16559948:16565966:1 gene:Zm00001d023710 gene_biotype:protein_coding transcript_biotype:protein_coding description:Zm00001d023710	1
zma-miR399d-5p	Zm00001d022446	transcription repressor ofp1	C:mitochondrion; C:plastid	3.5	-1	1	21	444	464	GUGUGGCUCUCCUCUGGCAUG	CAUGGCGGAGGGGGGCUGCAC	Cleavage	cdna chromosome:AGPv4:7:177907261:177908001:-1 gene:Zm00001d022446 gene_biotype:protein_coding transcript_biotype:protein_coding description:Zm00001d022446	1
zma-miR399d-5p	Zm00001d014967	chd3-type chromatin-remodeling factor pickle	F:helicase activity; F:nucleic acid binding; F:ATP binding; P:metabolic process; F:DNA binding; F:metal ion binding; F:zinc ion binding; C:nucleus	3.5	-1	1	21	64	84	GUGUGGCUCUCCUCUGGCAUG	AGGACCAGAGGAGGGCUACGC	Cleavage	cdna chromosome:AGPv4:5:70447975:70456748:-1 gene:Zm00001d014967 gene_biotype:protein_coding transcript_biotype:protein_coding description:Zm00001d014967	1
zma-miR399d-5p	Zm00001d053623	lrr and nb-arc domains-containing disease resistance protein isoform 1	P:defense response; F:ADP binding; C:cytoplasmic membrane-bounded vesicle; P:proteolysis; F:peptidase activity; C:mitochondrion	3.5	-1	1	21	2819	2839	GUGUGGCUCUCCUCUGGCAUG	UGCACUGGAGGAGAGCCAUAC	Cleavage	cdna chromosome:AGPv4:4:237045122:237049187:1 gene:Zm00001d053623 gene_biotype:protein_coding transcript_biotype:protein_coding description:Zm00001d053623	1
zma-miR399d-5p	Zm00001d042975	serine carboxypeptidase-like 27	P:proteolysis; C:vacuole; F:serine-type carboxypeptidase activity; C:cytoplasmic membrane-bounded vesicle; F:carboxypeptidase activity	3.5	-1	1	21	376	396	GUGUGGCUCUCCUCUGGCAUG	GUCUCCAGGGGAGAGCCGCAU	Cleavage	cdna chromosome:AGPv4:3:185587014:185590791:1 gene:Zm00001d042975 gene_biotype:protein_coding transcript_biotype:protein_coding description:Zm00001d042975	1
zma-miR399d-5p	Zm00001d040589	polygalacturonase at1g48100-like	F:hydrolase activity; P:metabolic process; P:carbohydrate metabolic process; F:hydrolase activity	4	-1	1	21	572	592	GUGUGGCUCUCCUCUGGCAUG	CGUGCCAGGGGAGCGUCACGA	Cleavage	cdna chromosome:AGPv4:3:51740462:51742521:1 gene:Zm00001d040589 gene_biotype:protein_coding transcript_biotype:protein_coding description:Zm00001d040589	1
zma-miR399d-5p	Zm00001d009057	polygalacturonase at1g48100-like	F:hydrolase activity; P:metabolic process; P:carbohydrate metabolic process; F:hydrolase activity	4	-1	1	21	561	581	GUGUGGCUCUCCUCUGGCAUG	CGUGCCAGGGGAGCGUCACGA	Cleavage	cdna chromosome:AGPv4:8:33664994:33667211:1 gene:Zm00001d009057 gene_biotype:protein_coding transcript_biotype:protein_coding description:Zm00001d009057	1
zma-miR399d-5p	Zm00001d010470	e3 ubiquitin-protein ligase keg-like	P:developmental growth; P:defense response; F:protein kinase activity; P:secretion by cell; P:response to abscisic acid; P:protein phosphorylation; F:zinc ion binding; F:ATP binding; P:protein ubiquitination; P:negative regulation of abscisic acid-activated signaling pathway; P:endosomal transport; F:ubiquitin-protein transferase activity; F:metal ion binding; F:transferase activity	4	-1	1	21	3715	3735	GUGUGGCUCUCCUCUGGCAUG	CAGGCUAGAGCAGAGCCAUGC	Translation	cdna chromosome:AGPv4:8:116801111:116818574:-1 gene:Zm00001d010470 gene_biotype:protein_coding transcript_biotype:protein_coding description:Zm00001d010470	1
zma-miR399d-5p	Zm00001d030069	homeobox-leucine zipper protein roc3	F:lipid binding; P:regulation of transcription	4	-1	1	21	2635	2655	GUGUGGCUCUCCUCUGGCAUG	CAUGCUGCAGGAGAGCAGCAC	Cleavage	cdna chromosome:AGPv4:1:103280322:103286080:-1 gene:Zm00001d030069 gene_biotype:protein_coding transcript_biotype:protein_coding description:Zm00001d030069	1
zma-miR399d-5p	Zm00001d043856	hat family dimerisation domain containing protein	F:nucleic acid binding; C:mitochondrion; F:protein dimerization activity; F:DNA binding; C:membrane; P:ATP catabolic process; F:nucleotide binding; F:nucleoside-triphosphatase activity; F:ATP binding; F:ATPase activity; P:metabolic process; C:plastid	4	-1	1	21	803	823	GUGUGGCUCUCCUCUGGCAUG	UAUGCCAGAAGGGAGGUACAC	Cleavage	cdna chromosome:AGPv4:3:212191203:212194210:-1 gene:Zm00001d043856 gene_biotype:protein_coding transcript_biotype:protein_coding description:Zm00001d043856	1
zma-miR399d-5p	Zm00001d010825	gdsl esterase lipase at1g09390-like	P:lipid metabolic process; F:hydrolase activity	4	-1	1	21	481	501	GUGUGGCUCUCCUCUGGCAUG	CAUGCCGCCGGAGGGCCGCAC	Cleavage	cdna chromosome:AGPv4:8:128897121:128901066:-1 gene:Zm00001d010825 gene_biotype:protein_coding transcript_biotype:protein_coding description:Zm00001d010825	1
zma-miR399d-5p	Zm00001d049059	alcohol dehydrogenase	P:response to hypoxia; F:zinc ion binding; P:oxidation-reduction process; P:response to osmotic stress; F:oxidoreductase activity; P:response to salt stress; F:metal ion binding; C:cytosol; P:response to cadmium ion; C:plasma membrane; C:cytoplasm; F:alcohol dehydrogenase (NAD) activity	4	-1	1	21	533	553	GUGUGGCUCUCCUCUGGCAUG	CAAGUCGGAGGAGAGCAACAU	Cleavage	cdna chromosome:AGPv4:4:14333136:14336565:1 gene:Zm00001d049059 gene_biotype:protein_coding transcript_biotype:protein_coding description:Zm00001d049059	1
zma-miR399d-5p	Zm00001d004298	TPA: hypothetical protein ZEAMMB73_503679	-	4	-1	1	21	201	221	GUGUGGCUCUCCUCUGGCAUG	CAUGGCAGAGGAGAACCAUGU	Cleavage	cdna chromosome:AGPv4:2:101435299:101437745:-1 gene:Zm00001d004298 gene_biotype:protein_coding transcript_biotype:protein_coding description:Zm00001d004298	1
zma-miR399d-5p	Zm00001d002266	probable polyamine oxidase 2	P:oxidation-reduction process; F:methyltransferase activity; F:oxidoreductase activity; P:methylation; F:polyamine oxidase activity; P:polyamine catabolic process	4	-1	1	21	2363	2383	GUGUGGCUCUCCUCUGGCAUG	AAUGCUAGGAGAAAGCCACAC	Cleavage	cdna chromosome:AGPv4:2:9167410:9172517:1 gene:Zm00001d002266 gene_biotype:protein_coding transcript_biotype:protein_coding description:Zm00001d002266	1
zma-miR399d-5p	Zm00001d051704	u-box domain-containing protein 42	C:ubiquitin ligase complex; P:protein ubiquitination; F:ubiquitin-protein transferase activity; F:kinase activity; P:phosphorylation	4	-1	1	21	1053	1073	GUGUGGCUCUCCUCUGGCAUG	CAUGUGACAGGAGAGCCAUAG	Cleavage	cdna chromosome:AGPv4:4:167226342:167230563:1 gene:Zm00001d051704 gene_biotype:protein_coding transcript_biotype:protein_coding description:Zm00001d051704	1
zma-miR399d-5p	Zm00001d049762	hypothetical protein ZEAMMB73_167223	F:RNA binding	4	-1	1	21	1793	1813	GUGUGGCUCUCCUCUGGCAUG	CAAGUGAGAGGAGAGCCAUAA	Cleavage	cdna chromosome:AGPv4:4:43591127:43594355:-1 gene:Zm00001d049762 gene_biotype:protein_coding transcript_biotype:protein_coding description:Zm00001d049762	1
zma-miR399d-5p	Zm00001d020752	serine carboxypeptidase ii-3-like	P:proteolysis; F:serine-type carboxypeptidase activity; F:carboxypeptidase activity; C:cytoplasmic membrane-bounded vesicle	4	-1	1	21	751	771	GUGUGGCUCUCCUCUGGCAUG	CGUGGCGGGGGAGAGCUACGG	Cleavage	cdna chromosome:AGPv4:7:131211222:131213927:-1 gene:Zm00001d020752 gene_biotype:protein_coding transcript_biotype:protein_coding description:Zm00001d020752	1
zma-miR399d-5p	Zm00001d048804	transmembrane protein 45a-like	C:membrane	4.5	-1	1	21	1572	1592	GUGUGGCUCUCCUCUGGCAUG	CAUGUCAGAGGAGCGAUACAU	Cleavage	cdna chromosome:AGPv4:4:5796759:5799174:1 gene:Zm00001d048804 gene_biotype:protein_coding transcript_biotype:protein_coding description:Zm00001d048804	1
zma-miR399d-5p	Zm00001d003808	---NA---	-	4.5	-1	1	21	703	723	GUGUGGCUCUCCUCUGGCAUG	CAUGUUAGAGGACACUCACAC	Cleavage	cdna chromosome:AGPv4:2:60146144:60147253:1 gene:Zm00001d003808 gene_biotype:protein_coding transcript_biotype:protein_coding description:Zm00001d003808	1
zma-miR399d-5p	Zm00001d025301	transposon protein ac ds sub-class	F:nucleic acid binding; F:protein dimerization activity; F:DNA binding; C:mitochondrion	4.5	-1	1	21	636	656	GUGUGGCUCUCCUCUGGCAUG	UAUGCUAGAGAAGGGUCAUAA	Translation	cdna chromosome:AGPv4:10:113304371:113318287:-1 gene:Zm00001d025301 gene_biotype:protein_coding transcript_biotype:protein_coding description:Zm00001d025301	1
zma-miR399d-5p	Zm00001d008234	transposon protein ac ds sub-class	F:nucleic acid binding; F:protein dimerization activity	4.5	-1	1	21	516	536	GUGUGGCUCUCCUCUGGCAUG	UAUGCUAGAGAAGGGUCAUAA	Translation	cdna chromosome:AGPv4:8:2073813:2080803:-1 gene:Zm00001d008234 gene_biotype:protein_coding transcript_biotype:protein_coding description:Zm00001d008234	1
zma-miR399d-5p	Zm00001d019267	transposon protein ac ds sub-class	F:nucleic acid binding; F:protein dimerization activity; F:DNA binding; C:mitochondrion	4.5	-1	1	21	456	476	GUGUGGCUCUCCUCUGGCAUG	UAUGCUAGAGAAGGGUCAUAA	Translation	cdna chromosome:AGPv4:7:24903537:24906957:-1 gene:Zm00001d019267 gene_biotype:protein_coding transcript_biotype:protein_coding description:Zm00001d019267	1
zma-miR399d-5p	Zm00001d049928	protein heso1-like	F:nucleotidyltransferase activity; P:metabolic process; C:plastid	4.5	-1	1	21	517	537	GUGUGGCUCUCCUCUGGCAUG	CGUGCCAGGGGAUGCCCACAU	Cleavage	cdna chromosome:AGPv4:4:53483193:53496311:-1 gene:Zm00001d049928 gene_biotype:protein_coding transcript_biotype:protein_coding description:Zm00001d049928	1
zma-miR399d-5p	Zm00001d045323	probable salt tolerance-like protein at1g78600	F:zinc ion binding; C:intracellular; C:cytoplasmic membrane-bounded vesicle; F:DNA binding	4.5	-1	1	21	4451	4471	GUGUGGCUCUCCUCUGGCAUG	CAUUUCAGAGGAAAGCCCCAC	Cleavage	cdna chromosome:AGPv4:9:18935830:18942209:-1 gene:Zm00001d045323 gene_biotype:protein_coding transcript_biotype:protein_coding gene_symbol:PRO5 description:Profilin-5 [Source:Uniprot/SWISSPROT;Acc:Q9FR39]	1
zma-miR399d-5p	Zm00001d019711	PREDICTED: uncharacterized protein LOC103632369	F:DNA binding; C:membrane; F:nucleic acid binding; P:ATP catabolic process; F:nucleotide binding; F:nucleoside-triphosphatase activity; F:ATP binding; F:ATPase activity; F:protein dimerization activity; P:metabolic process; C:mitochondrion	4.5	-1	1	21	858	878	GUGUGGCUCUCCUCUGGCAUG	UAUGCUAGAGAGGGGUCACAA	Translation	cdna chromosome:AGPv4:7:53175242:53176762:-1 gene:Zm00001d019711 gene_biotype:protein_coding transcript_biotype:protein_coding description:Zm00001d019711	1
zma-miR399d-5p	Zm00001d030007	van3-binding protein isoform x1	-	4.5	-1	1	21	677	697	GUGUGGCUCUCCUCUGGCAUG	CAUGUUUGAGGGGAGCCGCGG	Cleavage	cdna chromosome:AGPv4:1:98891494:98893614:1 gene:Zm00001d030007 gene_biotype:protein_coding transcript_biotype:protein_coding description:Zm00001d030007	1
zma-miR399d-5p	Zm00001d047443	---NA---	-	4.5	-1	1	21	3521	3541	GUGUGGCUCUCCUCUGGCAUG	UAUGCCGGAGGAGGGCUCCCC	Cleavage	cdna chromosome:AGPv4:9:130341563:130346344:1 gene:Zm00001d047443 gene_biotype:protein_coding transcript_biotype:protein_coding description:Zm00001d047443	1
zma-miR399d-5p	Zm00001d036214	probable salt tolerance-like protein at1g78600	F:zinc ion binding; C:intracellular; C:cytoplasmic membrane-bounded vesicle; F:DNA binding	4.75	-1	1	21	637	659	GUGU--GGCUCUCCUCUGGCAUG	CAUGUCAGAGGAGAGUCCAACAC	Cleavage	cdna chromosome:AGPv4:6:77322780:77327461:1 gene:Zm00001d036214 gene_biotype:protein_coding transcript_biotype:protein_coding description:Zm00001d036214	1
zma-miR399d-5p	Zm00001d033825	swi snf complex subunit swi3d isoform x2	F:chromatin binding; F:zinc ion binding; C:nucleus; F:DNA binding	5	-1	1	21	1003	1023	GUGUGGCUCUCCUCUGGCAUG	UAAGCCAGAGGAGAGCCAAGA	Cleavage	cdna chromosome:AGPv4:1:274885788:274896921:1 gene:Zm00001d033825 gene_biotype:protein_coding transcript_biotype:protein_coding description:Zm00001d033825	1
zma-miR399d-5p	Zm00001d032570	bifunctional epoxide hydrolase 2-like	P:metabolic process; F:catalytic activity; P:cellular aromatic compound metabolic process; F:hydrolase activity	5	-1	1	21	1085	1105	GUGUGGCUCUCCUCUGGCAUG	CAUCCCGGAGGGGGGCCACUU	Cleavage	cdna chromosome:AGPv4:1:230853577:230855383:-1 gene:Zm00001d032570 gene_biotype:protein_coding transcript_biotype:protein_coding description:Zm00001d032570	1
zma-miR399d-5p	Zm00001d043974	cryptochrome mitochondrial	-	5	-1	1	21	363	383	GUGUGGCUCUCCUCUGGCAUG	CGUGCCGGCGGAGAGCUACUG	Cleavage	cdna chromosome:AGPv4:3:215434496:215435257:1 gene:Zm00001d043974 gene_biotype:protein_coding transcript_biotype:protein_coding description:Zm00001d043974	1
zma-miR399d-5p	Zm00001d037867	PREDICTED: uncharacterized protein LOC103630192	C:plasmodesma; C:membrane; P:transport; F:transporter activity	5	-1	1	21	1299	1319	GUGUGGCUCUCCUCUGGCAUG	CAUGCUGGAGGAAGGCCUCAU	Cleavage	cdna chromosome:AGPv4:6:140348663:140362555:1 gene:Zm00001d037867 gene_biotype:protein_coding transcript_biotype:protein_coding description:Zm00001d037867	1
zma-miR399d-5p	Zm00001d021574	transmembrane protein 184c-like	C:endoplasmic reticulum; C:membrane; P:oxidation-reduction process; F:heme-copper terminal oxidase activity	5	-1	1	21	2964	2984	GUGUGGCUCUCCUCUGGCAUG	CAUGCUAGGGGAGGGGUAUGU	Cleavage	cdna chromosome:AGPv4:7:156488969:156493810:-1 gene:Zm00001d021574 gene_biotype:protein_coding transcript_biotype:protein_coding description:Zm00001d021574	1
zma-miR399d-3p	Zm00001d038972	probable ubiquitin-conjugating enzyme e2 24 isoform x2	P:cellular response to phosphate starvation; P:phosphate ion transport; P:metabolic process; P:phosphate ion homeostasis; F:acid-amino acid ligase activity	2	-1	1	21	670	690	UGCCAAAGGAGAGCUGCCCUG	CUGGGUAAUUCUCCUUUGGCA	Cleavage	cdna chromosome:AGPv4:6:168012890:168018480:-1 gene:Zm00001d038972 gene_biotype:protein_coding transcript_biotype:protein_coding description:Zm00001d038972	6
zma-miR399d-3p	Zm00001d038021	importin subunit beta-1-like	F:Ran GTPase binding; P:intracellular protein transport; C:nucleus; C:cytosol	2.5	-1	1	21	747	767	UGCCAAAGGAGAGCUGCCCUG	UUGUGUAGUUCUCUUUUGGCA	Cleavage	cdna chromosome:AGPv4:6:145393970:145398983:-1 gene:Zm00001d038021 gene_biotype:protein_coding transcript_biotype:protein_coding description:Zm00001d038021	1
zma-miR399d-3p	Zm00001d031875	inorganic phosphate transporter 1-4-like	F:transmembrane transporter activity; P:phosphate ion transport; C:integral component of membrane; F:inorganic phosphate transmembrane transporter activity; P:transmembrane transport; C:membrane; F:symporter activity; P:transport; P:cellular response to phosphate starvation	3	-1	1	21	248	268	UGCCAAAGGAGAGCUGCCCUG	CAGGGCAGCUCUUCUUCGGCU	Cleavage	cdna chromosome:AGPv4:1:205091435:205093066:-1 gene:Zm00001d031875 gene_biotype:protein_coding transcript_biotype:protein_coding description:Zm00001d031875	1
zma-miR399d-3p	Zm00001d027549	probable inorganic phosphate transporter 1-7	F:transmembrane transporter activity; P:phosphate ion transport; C:integral component of membrane; F:inorganic phosphate transmembrane transporter activity; P:transmembrane transport; P:arsenate ion transmembrane transport; F:arsenate ion transmembrane transporter activity; C:plasma membrane; C:membrane; P:cellular response to phosphate starvation; P:phosphate ion transmembrane transport; F:phosp…	3	-1	1	21	257	277	UGCCAAAGGAGAGCUGCCCUG	CAGGGCAGCUCUUCUUCGGCU	Cleavage	cdna chromosome:AGPv4:1:8053530:8055161:-1 gene:Zm00001d027549 gene_biotype:protein_coding transcript_biotype:protein_coding description:Zm00001d027549	1
zma-miR399d-3p	Zm00001d014116	inorganic phosphate transporter 1-4-like	C:plasmodesma; P:phosphate ion transport; C:integral component of membrane; C:vacuole; C:nucleus; F:inorganic phosphate transmembrane transporter activity; P:response to abscisic acid; C:Golgi apparatus; F:transmembrane transporter activity; P:transmembrane transport; P:arsenate ion transmembrane transport; F:arsenate ion transmembrane transporter activity; P:cellular response to phosphate starva…	3	-1	1	21	20	40	UGCCAAAGGAGAGCUGCCCUG	CGGGGCAGCUCUUCUUCGGCU	Cleavage	cdna chromosome:AGPv4:5:33004902:33006371:1 gene:Zm00001d014116 gene_biotype:protein_coding transcript_biotype:protein_coding description:Zm00001d014116	1
zma-miR399d-3p	Zm00001d004301	probable inorganic phosphate transporter 1-4	P:arsenate ion transmembrane transport; P:phosphate ion transport; F:arsenate ion transmembrane transporter activity; C:integral component of membrane; F:inorganic phosphate transmembrane transporter activity; F:transmembrane transporter activity; P:cellular response to phosphate starvation; P:phosphate ion transmembrane transport; P:transmembrane transport; F:phosphate ion transmembrane transpor…	3	-1	1	21	245	265	UGCCAAAGGAGAGCUGCCCUG	CCGGGCAGCUCUUCUUCGGCU	Cleavage	cdna chromosome:AGPv4:2:101598637:101600244:-1 gene:Zm00001d004301 gene_biotype:protein_coding transcript_biotype:protein_coding description:Zm00001d004301	1
zma-miR399d-3p	Zm00001d020725	probable bri1 kinase inhibitor 1	P:lipid metabolic process; C:plastid; P:negative regulation of brassinosteroid biosynthetic process; C:cytosol; F:protein heterodimerization activity; P:brassinosteroid mediated signaling pathway	3	-1	1	21	590	610	UGCCAAAGGAGAGCUGCCCUG	GCGGGCACCUCUCCGUUGGCG	Cleavage	cdna chromosome:AGPv4:7:130286350:130287261:-1 gene:Zm00001d020725 gene_biotype:protein_coding transcript_biotype:protein_coding description:Zm00001d020725	1
zma-miR399d-3p	Zm00001d032333	phosphoglucan phosphatase chloroplastic	C:chloroplast stroma; C:chloroplast starch grain; F:carbohydrate phosphatase activity; P:protein dephosphorylation; F:protein tyrosine/serine/threonine phosphatase activity; C:starch grain; P:starch catabolic process; C:plastid	3.5	-1	1	21	912	932	UGCCAAAGGAGAGCUGCCCUG	CAUGGUAGCUUUCCUUUGGAA	Cleavage	cdna chromosome:AGPv4:1:222798511:222804014:-1 gene:Zm00001d032333 gene_biotype:protein_coding transcript_biotype:protein_coding description:Zm00001d032333	1
zma-miR399d-3p	Zm00001d019111	long chain base biosynthesis protein 1a	P:biosynthetic process; F:catalytic activity; F:pyridoxal phosphate binding; F:transferase activity; P:regulation of programmed cell death; P:cell growth; C:cytoplasmic membrane-bounded vesicle; C:integral component of membrane; C:membrane; P:lipid metabolic process; C:endoplasmic reticulum membrane; F:transferase activity	3.5	-1	1	21	140	160	UGCCAAAGGAGAGCUGCCCUG	CAGUGCCGUUCUCCUUUGGCU	Cleavage	cdna chromosome:AGPv4:7:17261050:17265063:1 gene:Zm00001d019111 gene_biotype:protein_coding transcript_biotype:protein_coding description:Zm00001d019111	1
zma-miR399d-3p	Zm00001d053232	probable 26s proteasome non-atpase regulatory subunit 3	P:regulation of catalytic activity; P:regulation of protein catabolic process; C:proteasome complex; F:enzyme regulator activity; C:plasmodesma; C:membrane; C:cytosol; C:plasma membrane; C:plastid	3.5	-1	1	21	1440	1460	UGCCAAAGGAGAGCUGCCCUG	UGGGGCAGUCCUCUUUUGGCC	Cleavage	cdna chromosome:AGPv4:4:221137320:221144016:-1 gene:Zm00001d053232 gene_biotype:protein_coding transcript_biotype:protein_coding description:Zm00001d053232	1
zma-miR399d-3p	Zm00001d043459	serine threonine-protein kinase ht1-like	F:protein serine/threonine kinase activity; F:protein kinase activity; C:nucleus; P:protein phosphorylation; C:cytoplasm; F:ATP binding; P:regulation of signal transduction; F:transferase activity	3.5	-1	1	21	89	109	UGCCAAAGGAGAGCUGCCCUG	UGGGGCAGCACGCCUUUGGCG	Translation	cdna chromosome:AGPv4:3:200575787:200579711:-1 gene:Zm00001d043459 gene_biotype:protein_coding transcript_biotype:protein_coding description:Zm00001d043459	1
zma-miR399d-3p	Zm00001d033912	u3 small nucleolar rna-associated protein 4-like isoform x1	P:meristem growth; P:regulation of auxin polar transport; C:nucleus; P:leaf development; P:root meristem growth; P:embryo development; P:post-embryonic organ development; P:lateral root formation; P:meristem maintenance; P:leaf vascular tissue pattern formation	3.5	-1	1	21	1963	1983	UGCCAAAGGAGAGCUGCCCUG	CUGGCCAGCUCUCCUUUGGAG	Cleavage	cdna chromosome:AGPv4:1:278373934:278379364:1 gene:Zm00001d033912 gene_biotype:protein_coding transcript_biotype:protein_coding description:Zm00001d033912	1
zma-miR399d-3p	Zm00001d034298	transcription factor pif5 isoform x1	F:protein dimerization activity; F:DNA binding; C:plastid	3.5	-1	1	21	158	178	UGCCAAAGGAGAGCUGCCCUG	CGGGCCUGCUCUCCUUUUGCA	Cleavage	cdna chromosome:AGPv4:1:288721346:288724966:-1 gene:Zm00001d034298 gene_biotype:protein_coding transcript_biotype:protein_coding description:Zm00001d034298	1
zma-miR399d-3p	Zm00001d030340	PREDICTED: uncharacterized protein LOC101761606 isoform X1	C:nuclear pore	3.5	-1	1	21	537	557	UGCCAAAGGAGAGCUGCCCUG	UUGGGCAGUUUUCCUUUGCCU	Cleavage	cdna chromosome:AGPv4:1:123386081:123433372:-1 gene:Zm00001d030340 gene_biotype:protein_coding transcript_biotype:protein_coding description:Zm00001d030340	1
zma-miR399d-3p	Zm00001d005164	calcium-dependent protein kinase 28-like	F:protein serine/threonine kinase activity; P:phosphorylation; F:protein kinase activity; P:protein phosphorylation; F:nucleotide binding; F:ATP binding; F:kinase activity; F:transferase activity	3.5	-1	1	21	1055	1075	UGCCAAAGGAGAGCUGCCCUG	AAUGACAGCUCUUCUUUGGCC	Cleavage	cdna chromosome:AGPv4:2:161924904:161932689:-1 gene:Zm00001d005164 gene_biotype:protein_coding transcript_biotype:protein_coding description:Zm00001d005164	1
zma-miR399d-3p	Zm00001d006344	protein suppressor of fri 4	F:metal ion binding; F:DNA binding; F:protein homodimerization activity; P:negative regulation of flower development; F:protein heterodimerization activity; C:nucleus	4	-1	1	21	3101	3121	UGCCAAAGGAGAGCUGCCCUG	CAGGUCAGCUUUCAUUUGGCC	Cleavage	cdna chromosome:AGPv4:2:205082198:205087957:-1 gene:Zm00001d006344 gene_biotype:protein_coding transcript_biotype:protein_coding description:Zm00001d006344	1
zma-miR399d-3p	Zm00001d025992	elmo domain-containing protein a	C:cytoskeleton; P:phagocytosis	4	-1	1	21	1187	1207	UGCCAAAGGAGAGCUGCCCUG	GAGGGCGGUUCUCCAUUGGUC	Cleavage	cdna chromosome:AGPv4:10:135574512:135578931:-1 gene:Zm00001d025992 gene_biotype:protein_coding transcript_biotype:protein_coding description:Zm00001d025992	1
zma-miR399d-3p	Zm00001d027700	phosphate transporter protein	F:transmembrane transporter activity; P:phosphate ion transport; C:integral component of membrane; F:inorganic phosphate transmembrane transporter activity; P:transmembrane transport; C:plasmodesma; C:vacuole; C:membrane; C:nucleus; F:symporter activity; P:response to abscisic acid; P:transport; C:Golgi apparatus; C:plasma membrane	4	-1	1	21	248	268	UGCCAAAGGAGAGCUGCCCUG	CGGGACAGCUCUUCUUCGGCU	Cleavage	cdna chromosome:AGPv4:1:11409287:11410861:-1 gene:Zm00001d027700 gene_biotype:protein_coding transcript_biotype:protein_coding description:Zm00001d027700	1
zma-miR399d-3p	Zm00001d029490	e3 ubiquitin-protein ligase bre1-like 2	P:leaf morphogenesis; P:histone H2B ubiquitination; P:histone monoubiquitination; P:seed dormancy process; F:protein homodimerization activity; P:vegetative to reproductive phase transition of meristem; F:metal ion binding; F:zinc ion binding; F:ligase activity; C:nucleus; P:chromatin modification; P:protein ubiquitination	4	-1	1	21	2682	2702	UGCCAAAGGAGAGCUGCCCUG	UGGGGCAGUCCUCUUUUUGCA	Cleavage	cdna chromosome:AGPv4:1:72889772:72907419:-1 gene:Zm00001d029490 gene_biotype:protein_coding transcript_biotype:protein_coding description:Zm00001d029490	1
zma-miR399d-3p	Zm00001d012765	probable glutamate carboxypeptidase 2	P:proteolysis; F:peptidase activity; C:vacuole; F:carboxypeptidase activity	4	-1	1	21	1483	1503	UGCCAAAGGAGAGCUGCCCUG	UCUAACAGUUCUCCUUUGGUA	Cleavage	cdna chromosome:AGPv4:8:180339773:180344678:-1 gene:Zm00001d012765 gene_biotype:protein_coding transcript_biotype:protein_coding description:Zm00001d012765	1
zma-miR399d-3p	Zm00001d002695	PREDICTED: uncharacterized protein LOC103646084	-	4	-1	1	21	426	446	UGCCAAAGGAGAGCUGCCCUG	AAAGGCAGUUUUUUUUUGGCU	Cleavage	cdna chromosome:AGPv4:2:19448224:19452918:1 gene:Zm00001d002695 gene_biotype:protein_coding transcript_biotype:protein_coding description:Zm00001d002695	1
zma-miR399d-3p	Zm00001d008185	peptidase m48-like	P:proteolysis; F:metallopeptidase activity; F:hydrolase activity; C:membrane; F:peptidase activity; F:metalloendopeptidase activity; C:plastid; P:lipid metabolic process; F:triglyceride lipase activity	4.5	-1	1	21	345	366	UGCCA-AAGGAGAGCUGCCCUG	CAGGGCAGCUCUUCUUGUGGUG	Cleavage	cdna chromosome:AGPv4:8:638656:640008:-1 gene:Zm00001d008185 gene_biotype:protein_coding transcript_biotype:protein_coding description:Zm00001d008185	1
zma-miR399d-3p	Zm00001d009105	peptidase m48 family protein	P:proteolysis; F:metallopeptidase activity; F:hydrolase activity; C:membrane; F:peptidase activity; F:metalloendopeptidase activity; C:plastid; F:ubiquitin-specific protease activity; P:ubiquitin-dependent protein catabolic process; C:intracellular	4.5	-1	1	21	369	390	UGCCA-AAGGAGAGCUGCCCUG	CAGGGCAGCUCUUCUUGUGGUG	Cleavage	cdna chromosome:AGPv4:8:36614243:36615391:-1 gene:Zm00001d009105 gene_biotype:protein_coding transcript_biotype:protein_coding description:Zm00001d009105	1
zma-miR399d-3p	Zm00001d024614	peptidase m48-like	P:proteolysis; F:metallopeptidase activity; F:hydrolase activity; C:membrane; F:peptidase activity; F:metalloendopeptidase activity; C:plastid	4.5	-1	1	21	375	396	UGCCA-AAGGAGAGCUGCCCUG	CAGGGCAGCUCUUCUUGUGGUG	Cleavage	cdna chromosome:AGPv4:10:80366020:80367174:-1 gene:Zm00001d024614 gene_biotype:protein_coding transcript_biotype:protein_coding description:Zm00001d024614	1
zma-miR399d-3p	Zm00001d050962	peptidase m48 family protein	P:proteolysis; F:metallopeptidase activity; F:hydrolase activity; C:membrane; F:peptidase activity; F:metalloendopeptidase activity; C:plastid; F:ubiquitin-specific protease activity; P:ubiquitin-dependent protein catabolic process; C:intracellular	4.5	-1	1	21	378	399	UGCCA-AAGGAGAGCUGCCCUG	CAGGGCAGCUCUUCUUGUGGUG	Cleavage	cdna chromosome:AGPv4:4:133774882:133776389:-1 gene:Zm00001d050962 gene_biotype:protein_coding transcript_biotype:protein_coding description:Zm00001d050962	1
zma-miR399d-3p	Zm00001d024096	peptidase m48 family protein	P:proteolysis; F:metallopeptidase activity; F:hydrolase activity; C:membrane; F:peptidase activity; F:metalloendopeptidase activity; C:plastid; F:ubiquitin-specific protease activity; P:ubiquitin-dependent protein catabolic process; C:intracellular	4.5	-1	1	21	378	399	UGCCA-AAGGAGAGCUGCCCUG	CAGGGCAGCUCUUCUUGUGGUG	Cleavage	cdna chromosome:AGPv4:10:44453581:44455088:1 gene:Zm00001d024096 gene_biotype:protein_coding transcript_biotype:protein_coding description:Zm00001d024096	1
zma-miR399d-3p	Zm00001d025975	peptidase m48 family protein	P:proteolysis; F:metallopeptidase activity; F:hydrolase activity; C:membrane; F:peptidase activity; F:metalloendopeptidase activity; C:plastid; F:ubiquitin-specific protease activity; P:ubiquitin-dependent protein catabolic process; C:intracellular	4.5	-1	1	21	378	399	UGCCA-AAGGAGAGCUGCCCUG	CAGGGCAGCUCUUCUUGUGGUG	Cleavage	cdna chromosome:AGPv4:10:135054567:135056074:-1 gene:Zm00001d025975 gene_biotype:protein_coding transcript_biotype:protein_coding description:Zm00001d025975	1
zma-miR399d-3p	Zm00001d040221	peptidase m48-like	P:proteolysis; F:metallopeptidase activity; F:hydrolase activity; C:membrane; F:peptidase activity; F:metalloendopeptidase activity; C:plastid; P:dephosphorylation; F:magnesium ion binding; F:acireductone synthase activity; P:L-methionine biosynthetic process from methylthioadenosine	4.5	-1	1	21	436	457	UGCCA-AAGGAGAGCUGCCCUG	CAGGGCAGCUCUUCUUGUGGUG	Cleavage	cdna chromosome:AGPv4:3:32675643:32677746:-1 gene:Zm00001d040221 gene_biotype:protein_coding transcript_biotype:protein_coding description:Zm00001d040221	1
zma-miR399d-3p	Zm00001d049771	peptidase m48 family protein	P:proteolysis; F:metallopeptidase activity; F:hydrolase activity; C:membrane; F:peptidase activity; F:metalloendopeptidase activity; C:plastid; F:ubiquitin-specific protease activity; P:ubiquitin-dependent protein catabolic process; C:intracellular	4.5	-1	1	21	324	345	UGCCA-AAGGAGAGCUGCCCUG	CAGGGCAGCUCUUCUUGUGGUG	Cleavage	cdna chromosome:AGPv4:4:44025169:44031796:-1 gene:Zm00001d049771 gene_biotype:protein_coding transcript_biotype:protein_coding description:Zm00001d049771	1
zma-miR399d-3p	Zm00001d043924	cysteine--trna chloroplastic mitochondrial-like	F:ATP binding; F:aminoacyl-tRNA ligase activity; F:nucleotide binding; P:tRNA aminoacylation for protein translation; P:cysteinyl-tRNA aminoacylation; F:cysteine-tRNA ligase activity; P:response to cadmium ion	4.5	-1	1	21	1410	1431	UGCCA-AAGGAGAGCUGCCCUG	CAGGGCAGCUCUUCUUGUGGUG	Cleavage	cdna chromosome:AGPv4:3:213988702:213996934:-1 gene:Zm00001d043924 gene_biotype:protein_coding transcript_biotype:protein_coding description:Zm00001d043924	1
zma-miR399d-3p	Zm00001d004305	probable inorganic phosphate transporter 1-4	F:transmembrane transporter activity; C:integral component of membrane; P:transmembrane transport; P:arsenate ion transmembrane transport; F:arsenate ion transmembrane transporter activity; C:plasma membrane; P:phosphate ion transmembrane transport; P:cellular response to phosphate starvation; F:phosphate ion transmembrane transporter activity; C:membrane; F:symporter activity; P:phosphate ion tr…	4.5	-1	1	21	248	268	UGCCAAAGGAGAGCUGCCCUG	CGGGGCAGCUCGUCUUCGGCU	Translation	cdna chromosome:AGPv4:2:102029424:102031072:-1 gene:Zm00001d004305 gene_biotype:protein_coding transcript_biotype:protein_coding description:Zm00001d004305	1
zma-miR399d-3p	Zm00001d008791	agc protein kinase family protein	F:transferase activity; F:protein serine/threonine kinase activity; P:phosphorylation; F:protein kinase activity; P:protein phosphorylation; F:nucleotide binding; F:ATP binding; F:kinase activity; F:transferase activity	4.5	-1	1	21	603	623	UGCCAAAGGAGAGCUGCCCUG	GGGGGCAGUUUUUUUUUGGAG	Cleavage	cdna chromosome:AGPv4:8:20373225:20375296:1 gene:Zm00001d008791 gene_biotype:protein_coding transcript_biotype:protein_coding description:Zm00001d008791	1
zma-miR399b-5p	Zm00001d009459	---NA---	-	2	-1	1	21	824	844	GUGCAGCUCUCCUCUGGCAUG	GGCACCAGAGGAGAGCUGCAC	Cleavage	cdna chromosome:AGPv4:8:65483156:65484503:1 gene:Zm00001d009459 gene_biotype:protein_coding transcript_biotype:protein_coding description:Zm00001d009459	1
zma-miR399b-5p	Zm00001d003477	cryptochrome-1 isoform x2	F:DNA photolyase activity; P:DNA repair; P:regulation of meristem growth; P:photomorphogenesis; F:protein homodimerization activity; P:anthocyanin-containing compound metabolic process; P:circadian regulation of calcium ion oscillation; F:identical protein binding; F:protein kinase activity; P:regulation of unidimensional cell growth; P:stomatal movement; F:blue light photoreceptor activity; P:pr…	2	-1	1	21	1108	1127	GUGCAGCUCUCCUCUGGCAUG	GCUGCC-GAGGAGAGCUGCAC	Cleavage	cdna chromosome:AGPv4:2:45426581:45430349:-1 gene:Zm00001d003477 gene_biotype:protein_coding transcript_biotype:protein_coding description:Zm00001d003477	1
zma-miR399b-5p	Zm00001d022446	transcription repressor ofp1	C:mitochondrion; C:plastid	2.5	-1	1	21	444	464	GUGCAGCUCUCCUCUGGCAUG	CAUGGCGGAGGGGGGCUGCAC	Cleavage	cdna chromosome:AGPv4:7:177907261:177908001:-1 gene:Zm00001d022446 gene_biotype:protein_coding transcript_biotype:protein_coding description:Zm00001d022446	1
zma-miR399b-5p	Zm00001d014736	pentatricopeptide repeat-containing protein at2g36730	C:plastid	3	-1	1	21	1470	1490	GUGCAGCUCUCCUCUGGCAUG	GAUGGCGGGGGAGAGCUGCGU	Cleavage	cdna chromosome:AGPv4:5:61113261:61115377:1 gene:Zm00001d014736 gene_biotype:protein_coding transcript_biotype:protein_coding description:Zm00001d014736	1
zma-miR399b-5p	Zm00001d021455	saur52 - auxin-responsive saur family member	-	3	-1	1	21	38	58	GUGCAGCUCUCCUCUGGCAUG	AAUGGCAGAGGAUGGCUGCAC	Cleavage	cdna chromosome:AGPv4:7:152642179:152642637:-1 gene:Zm00001d021455 gene_biotype:protein_coding transcript_biotype:protein_coding description:Zm00001d021455	1
zma-miR399b-5p	Zm00001d028021	---NA---	-	3	-1	1	21	77	97	GUGCAGCUCUCCUCUGGCAUG	GGCGCCAGAGGGGACCUGCAC	Cleavage	cdna chromosome:AGPv4:1:20540461:20546803:-1 gene:Zm00001d028021 gene_biotype:protein_coding transcript_biotype:protein_coding description:Zm00001d028021	1
zma-miR399b-5p	Zm00001d032208	nac domain-containing protein 100-like	P:regulation of transcription	3	-1	1	21	238	258	GUGCAGCUCUCCUCUGGCAUG	GCGGCCGGAGGAGACCUGCAC	Cleavage	cdna chromosome:AGPv4:1:217172556:217174224:-1 gene:Zm00001d032208 gene_biotype:protein_coding transcript_biotype:protein_coding description:Zm00001d032208	1
zma-miR399b-5p	Zm00001d016618	hypothetical protein ZEAMMB73_048795	-	3	-1	1	21	43	63	GUGCAGCUCUCCUCUGGCAUG	GCAGCCAGAGGAGGGCGGCAC	Cleavage	cdna chromosome:AGPv4:5:170321034:170322433:1 gene:Zm00001d016618 gene_biotype:protein_coding transcript_biotype:protein_coding description:Zm00001d016618	2
zma-miR399b-5p	Zm00001d052133	tpa_exp: homeodomain leucine zipper family iv protein	F:lipid binding; P:regulation of transcription	3	-1	1	21	1816	1836	GUGCAGCUCUCCUCUGGCAUG	GAUCCUGCAGGAGAGCUGCAC	Cleavage	cdna chromosome:AGPv4:4:180558735:180563006:-1 gene:Zm00001d052133 gene_biotype:protein_coding transcript_biotype:protein_coding description:Zm00001d052133	1
zma-miR399b-5p	Zm00001d018225	tpa_exp: homeodomain leucine zipper family iv protein	F:lipid binding; P:regulation of transcription	3	-1	1	21	1806	1826	GUGCAGCUCUCCUCUGGCAUG	GAUCCUGCAGGAGAGCUGCAC	Cleavage	cdna chromosome:AGPv4:5:216949284:216953293:1 gene:Zm00001d018225 gene_biotype:protein_coding transcript_biotype:protein_coding description:Zm00001d018225	1
zma-miR399b-5p	Zm00001d006282	auxin-responsive protein saur36-like	-	3	-1	1	21	38	58	GUGCAGCUCUCCUCUGGCAUG	AGUGGCAGAGGAUGGCUGCAC	Cleavage	cdna chromosome:AGPv4:2:203489297:203489755:1 gene:Zm00001d006282 gene_biotype:protein_coding transcript_biotype:protein_coding description:Zm00001d006282	1
zma-miR399b-5p	Zm00001d006279	auxin-responsive protein saur36-like	-	3	-1	1	21	38	58	GUGCAGCUCUCCUCUGGCAUG	AGUGGCAGAGGAUGGCUGCAC	Cleavage	cdna chromosome:AGPv4:2:203405094:203405534:1 gene:Zm00001d006279 gene_biotype:protein_coding transcript_biotype:protein_coding description:Zm00001d006279	1
zma-miR399b-5p	Zm00001d030069	homeobox-leucine zipper protein roc3	F:lipid binding; P:regulation of transcription	3.5	-1	1	21	2635	2655	GUGCAGCUCUCCUCUGGCAUG	CAUGCUGCAGGAGAGCAGCAC	Cleavage	cdna chromosome:AGPv4:1:103280322:103286080:-1 gene:Zm00001d030069 gene_biotype:protein_coding transcript_biotype:protein_coding description:Zm00001d030069	1
zma-miR399b-5p	Zm00001d025352	root r-b1-like	F:metal ion binding; F:electron carrier activity; P:electron transport chain; F:2 iron	3.5	-1	1	21	225	245	GUGCAGCUCUCCUCUGGCAUG	CGUGCCAGAGGACAGCUACAU	Cleavage	cdna chromosome:AGPv4:10:115194757:115195221:1 gene:Zm00001d025352 gene_biotype:protein_coding transcript_biotype:protein_coding description:Zm00001d025352	1
zma-miR399b-5p	Zm00001d026668	probable receptor protein kinase tmk1	C:integral component of membrane; F:protein serine/threonine kinase activity; C:membrane; P:phosphorylation; F:protein kinase activity; P:protein phosphorylation; F:ATP binding; F:kinase activity; F:transferase activity	3.5	-1	1	21	1956	1976	GUGCAGCUCUCCUCUGGCAUG	GUCUACAGAGGGGAGCUGCAC	Cleavage	cdna chromosome:AGPv4:10:149652422:149656130:-1 gene:Zm00001d026668 gene_biotype:protein_coding transcript_biotype:protein_coding description:Zm00001d026668	1
zma-miR399b-5p	Zm00001d027623	myb transcription partial	F:chromatin binding; F:DNA binding; P:response to abscisic acid	3.5	-1	1	21	627	647	GUGCAGCUCUCCUCUGGCAUG	GGUGCCAGAGCAGUGCUGCGC	Translation	cdna chromosome:AGPv4:1:9256675:9257855:-1 gene:Zm00001d027623 gene_biotype:protein_coding transcript_biotype:protein_coding description:Zm00001d027623	2
zma-miR399b-5p	Zm00001d003797	root r-b1-like	F:metal ion binding; F:electron carrier activity; P:electron transport chain; F:2 iron	3.5	-1	1	21	228	248	GUGCAGCUCUCCUCUGGCAUG	AGUGCCAGAGGACAGCUACAU	Cleavage	cdna chromosome:AGPv4:2:59723085:59723552:-1 gene:Zm00001d003797 gene_biotype:protein_coding transcript_biotype:protein_coding description:Zm00001d003797	1
zma-miR399b-5p	Zm00001d006682	protein indeterminate-domain 1-like	F:metal ion binding; F:nucleic acid binding	3.5	-1	1	21	2433	2453	GUGCAGCUCUCCUCUGGCAUG	GUGGCUGGAGGAGAGCUGGAC	Cleavage	cdna chromosome:AGPv4:2:214232044:214235313:1 gene:Zm00001d006682 gene_biotype:protein_coding transcript_biotype:protein_coding description:Zm00001d006682	1
zma-miR399b-5p	Zm00001d041883	gata transcription factor family protein	P:regulation of transcription	3.5	-1	1	21	1279	1299	GUGCAGCUCUCCUCUGGCAUG	CUUGCCAGCGGCGAGCUGCGC	Translation	cdna chromosome:AGPv4:3:142276945:142278755:-1 gene:Zm00001d041883 gene_biotype:protein_coding transcript_biotype:protein_coding description:Zm00001d041883	1
zma-miR399b-5p	Zm00001d011177	vacuolar protein-sorting-associated protein 33 homolog	P:vesicle docking involved in exocytosis; P:vesicle-mediated transport; C:cytosol; C:plant-type vacuole membrane	4	-1	1	21	1697	1717	GUGCAGCUCUCCUCUGGCAUG	CGUGCUGGAGAAGGGCUGCAG	Translation	cdna chromosome:AGPv4:8:141824696:141831785:-1 gene:Zm00001d011177 gene_biotype:protein_coding transcript_biotype:protein_coding description:Zm00001d011177	1
zma-miR399b-5p	Zm00001d047443	---NA---	-	4	-1	1	21	3521	3541	GUGCAGCUCUCCUCUGGCAUG	UAUGCCGGAGGAGGGCUCCCC	Cleavage	cdna chromosome:AGPv4:9:130341563:130346344:1 gene:Zm00001d047443 gene_biotype:protein_coding transcript_biotype:protein_coding description:Zm00001d047443	1
zma-miR399b-5p	Zm00001d036416	cdpk-related kinase 3-like	F:ATP binding; F:protein kinase activity; F:calcium ion binding; F:nucleotide binding; P:protein phosphorylation; F:transferase activity	4	-1	1	21	545	565	GUGCAGCUCUCCUCUGGCAUG	CAUACCGGAGGAGGGCGGCGC	Cleavage	cdna chromosome:AGPv4:6:87481068:87487593:-1 gene:Zm00001d036416 gene_biotype:protein_coding transcript_biotype:protein_coding description:Zm00001d036416	1
zma-miR399b-5p	Zm00001d014773	cdpk-related protein kinase	F:protein serine/threonine kinase activity; P:phosphorylation; F:protein kinase activity; P:protein phosphorylation; F:nucleotide binding; F:ATP binding; F:kinase activity; F:transferase activity	4	-1	1	21	575	595	GUGCAGCUCUCCUCUGGCAUG	CAUACCGGAGGAGGGCGGCGC	Cleavage	cdna chromosome:AGPv4:5:62639884:62646464:1 gene:Zm00001d014773 gene_biotype:protein_coding transcript_biotype:protein_coding description:Zm00001d014773	1
zma-miR399b-5p	Zm00001d009709	disease resistance	-	4	-1	1	21	863	884	GUGCAGCUCU-CCUCUGGCAUG	GGUGCCAGAGGGAGAGCUGCAG	Translation	cdna chromosome:AGPv4:8:77053963:77055849:-1 gene:Zm00001d009709 gene_biotype:protein_coding transcript_biotype:protein_coding description:Zm00001d009709	1
zma-miR399b-5p	Zm00001d021166	flagellar attachment zone protein 1-like isoform x2	C:vacuole; C:plasma membrane	4	-1	1	21	34	56	GUGCAGCUCUCCUC--UGGCAUG	CACGCCGACGAGGAGAGCUGCAC	Cleavage	cdna chromosome:AGPv4:7:144572852:144578085:1 gene:Zm00001d021166 gene_biotype:protein_coding transcript_biotype:protein_coding description:Zm00001d021166	1
zma-miR399b-5p	Zm00001d038955	dynamin-related protein 5a	C:vacuolar membrane; C:vacuole; C:plasmodesma; P:cell plate formation involved in plant-type cell wall biogenesis; F:GTPase activity; C:cell plate; C:chloroplast thylakoid membrane; P:clathrin-mediated endocytosis; F:GTP binding; P:GTP catabolic process; P:embryo development ending in seed dormancy; F:clathrin binding; P:xylem and phloem pattern formation; P:cytokinesis by cell plate formation; F…	4	-1	1	21	1159	1179	GUGCAGCUCUCCUCUGGCAUG	GAUGCUGGGGGGAAGCUGUAC	Cleavage	cdna chromosome:AGPv4:6:167632187:167638875:-1 gene:Zm00001d038955 gene_biotype:protein_coding transcript_biotype:protein_coding description:Zm00001d038955	1
zma-miR399b-5p	Zm00001d009504	dynamin-related protein 5a	F:GTP binding; F:GTPase activity; P:GTP catabolic process; F:nucleotide binding; C:vacuolar membrane; C:vacuole; C:plasmodesma; P:cell plate formation involved in plant-type cell wall biogenesis; C:cell plate; C:chloroplast thylakoid membrane; P:clathrin-mediated endocytosis; P:embryo development ending in seed dormancy; F:clathrin binding; P:xylem and phloem pattern formation; P:cytokinesis by c…	4	-1	1	21	1093	1113	GUGCAGCUCUCCUCUGGCAUG	GAUGCUGGGGGGAAGCUGUAC	Cleavage	cdna chromosome:AGPv4:8:67753774:67762948:-1 gene:Zm00001d009504 gene_biotype:protein_coding transcript_biotype:protein_coding description:Zm00001d009504	1
zma-miR399b-5p	Zm00001d027803	beta-galactosidase 5	F:beta-galactosidase activity; F:hydrolase activity	4	-1	1	21	3008	3028	GUGCAGCUCUCCUCUGGCAUG	UGUGCUAGAGAAGAGAUGCAU	Translation	cdna chromosome:AGPv4:1:13905282:13911372:-1 gene:Zm00001d027803 gene_biotype:protein_coding transcript_biotype:protein_coding description:Zm00001d027803	1
zma-miR399b-5p	Zm00001d046838	receptor-like protein kinase herk 1	F:kinase activity; F:ATP binding; F:protein kinase activity; P:phosphorylation; C:plasmodesma; P:protein phosphorylation; F:transferase activity	4	-1	1	21	2692	2712	GUGCAGCUCUCCUCUGGCAUG	CAGAAGAGAGGAGAGCUGCAC	Cleavage	cdna chromosome:AGPv4:9:108226063:108230008:1 gene:Zm00001d046838 gene_biotype:protein_coding transcript_biotype:protein_coding description:Zm00001d046838	1
zma-miR399b-5p	Zm00001d028537	zinc finger family protein isoform 1	F:metal ion binding; F:NAD+ ADP-ribosyltransferase activity; P:metabolic process; C:cytoplasmic membrane-bounded vesicle	4	-1	1	21	951	971	GUGCAGCUCUCCUCUGGCAUG	CGUGGUGGAGGAGCGCUGCAU	Cleavage	cdna chromosome:AGPv4:1:38582039:38583427:-1 gene:Zm00001d028537 gene_biotype:protein_coding transcript_biotype:protein_coding description:Zm00001d028537	1
zma-miR399b-5p	Zm00001d044522	PREDICTED: uncharacterized protein LOC103641059	C:cytoplasmic membrane-bounded vesicle; C:membrane	4	-1	1	21	377	397	GUGCAGCUCUCCUCUGGCAUG	UGUGCCAGAAGGAAGCUGCAU	Cleavage	cdna chromosome:AGPv4:3:230844221:230846082:-1 gene:Zm00001d044522 gene_biotype:protein_coding transcript_biotype:protein_coding description:Zm00001d044522	1
zma-miR399b-5p	Zm00001d022491	dna polymerase zeta catalytic subunit isoform x1	F:transferase activity; P:DNA-dependent DNA replication; F:DNA binding; P:DNA replication; F:nucleic acid binding; F:nucleotide binding; F:DNA-directed DNA polymerase activity; F:nucleotidyltransferase activity; P:nucleobase-containing compound metabolic process	4	-1	1	21	3225	3245	GUGCAGCUCUCCUCUGGCAUG	GAAAGCAGAGGAGAGCUGCGU	Cleavage	cdna chromosome:AGPv4:7:178668224:178683112:-1 gene:Zm00001d022491 gene_biotype:protein_coding transcript_biotype:protein_coding description:Zm00001d022491	1
zma-miR399b-5p	Zm00001d027231	skp1-like protein 1a	P:ubiquitin-dependent protein catabolic process; C:cytoplasm; P:embryo development ending in seed dormancy; C:nucleolus	4	-1	1	21	536	556	GUGCAGCUCUCCUCUGGCAUG	GAUGCCUGAGGAGGUCUGCAA	Cleavage	cdna chromosome:AGPv4:1:50885:55682:-1 gene:Zm00001d027231 gene_biotype:protein_coding transcript_biotype:protein_coding description:Zm00001d027231	1
zma-miR399b-5p	Zm00001d044373	leucine-rich repeat extensin-like protein 3	C:plasmodesma; C:plant-type cell wall; C:cytoplasmic membrane-bounded vesicle	4.5	-1	1	21	987	1007	GUGCAGCUCUCCUCUGGCAUG	CGUGCCGGAGGAGAUCUGCCG	Cleavage	cdna chromosome:AGPv4:3:226336497:226338425:1 gene:Zm00001d044373 gene_biotype:protein_coding transcript_biotype:protein_coding description:Zm00001d044373	1
zma-miR399b-5p	Zm00001d028187	heparanase-like protein 1	P:metabolic process; F:hydrolase activity	4.5	-1	1	21	223	243	GUGCAGCUCUCCUCUGGCAUG	CGUGCCAGGGGAGCGCUGAAA	Cleavage	cdna chromosome:AGPv4:1:25755356:25759672:1 gene:Zm00001d028187 gene_biotype:protein_coding transcript_biotype:protein_coding description:Zm00001d028187	1
zma-miR399b-5p	Zm00001d049038	mrna-capping enzyme-like	C:plasmodesma; F:polynucleotide 5'-phosphatase activity; F:protein tyrosine phosphatase activity; P:dephosphorylation; P:7-methylguanosine mRNA capping; P:mRNA processing; F:phosphatase activity; F:protein tyrosine/serine/threonine phosphatase activity; F:hydrolase activity; C:nucleus; P:peptidyl-tyrosine dephosphorylation; F:mRNA guanylyltransferase activity; P:protein dephosphorylation; P:polyn…	4.5	-1	1	21	844	864	GUGCAGCUCUCCUCUGGCAUG	CAUGCAAGGGGAGAGAUGCGG	Cleavage	cdna chromosome:AGPv4:4:13492669:13522455:1 gene:Zm00001d049038 gene_biotype:protein_coding transcript_biotype:protein_coding description:Zm00001d049038	1
zma-miR399b-5p	Zm00001d008388	duf1664 domain family protein	C:cytoplasmic membrane-bounded vesicle	4.5	-1	1	21	408	428	GUGCAGCUCUCCUCUGGCAUG	CAUCUCAGAGAGGAGCUGCAA	Translation	cdna chromosome:AGPv4:8:6982988:6992859:1 gene:Zm00001d008388 gene_biotype:protein_coding transcript_biotype:protein_coding description:Zm00001d008388	1
zma-miR399b-5p	Zm00001d018262	serine threonine-protein kinase at5g01020-like	F:ATP binding; F:protein kinase activity; P:protein phosphorylation; F:transferase activity	4.5	-1	1	21	1210	1230	GUGCAGCUCUCCUCUGGCAUG	CAUGCCAAGGGCGAGCUGCGG	Translation	cdna chromosome:AGPv4:5:217590475:217592621:-1 gene:Zm00001d018262 gene_biotype:protein_coding transcript_biotype:protein_coding description:Zm00001d018262	1
zma-miR399b-5p	Zm00001d022113	---NA---	-	4.5	-1	1	21	1308	1328	GUGCAGCUCUCCUCUGGCAUG	CGUGUUGGAGGUGAGCUGCCC	Translation	cdna chromosome:AGPv4:7:170587290:170594021:1 gene:Zm00001d022113 gene_biotype:protein_coding transcript_biotype:protein_coding description:Zm00001d022113	1
zma-miR399b-5p	Zm00001d037808	PREDICTED: uncharacterized protein LOC103630158 isoform X2	C:integral component of membrane; P:transport	4.5	-1	1	21	4388	4408	GUGCAGCUCUCCUCUGGCAUG	CAUGCCCGAGUAUAGCUGUAC	Translation	cdna chromosome:AGPv4:6:138453463:138484569:-1 gene:Zm00001d037808 gene_biotype:protein_coding transcript_biotype:protein_coding description:Zm00001d037808	1
zma-miR399b-5p	Zm00001d018179	hypothetical protein ZEAMMB73_232949	C:plasma membrane; C:plastid	4.5	-1	1	21	3178	3198	GUGCAGCUCUCCUCUGGCAUG	GAUGUCAUAGGGGAGCUGCUG	Cleavage	cdna chromosome:AGPv4:5:215873827:215878634:-1 gene:Zm00001d018179 gene_biotype:protein_coding transcript_biotype:protein_coding description:Zm00001d018179	1
zma-miR399b-5p	Zm00001d002178	g-type lectin s-receptor-like serine threonine-protein kinase b120	F:kinase activity; F:ATP binding; F:protein kinase activity; P:phosphorylation; P:protein phosphorylation; F:transferase activity	4.5	-1	1	21	630	650	GUGCAGCUCUCCUCUGGCAUG	CAUUCUGGCGGAGAGCUGCGU	Cleavage	cdna chromosome:AGPv4:2:7300647:7304565:1 gene:Zm00001d002178 gene_biotype:protein_coding transcript_biotype:protein_coding description:Zm00001d002178	1
zma-miR399b-5p	Zm00001d039274	4-coumarate-- ligase-like 1	F:long-chain fatty acid-CoA ligase activity; C:cytoplasm; P:sporopollenin biosynthetic process; P:fatty-acyl-CoA biosynthetic process; P:metabolic process; F:catalytic activity; P:long-chain fatty acid metabolic process; F:medium-chain fatty acid-CoA ligase activity; F:ligase activity; F:ATP binding; F:nucleotide binding; P:DNA methylation; P:gene silencing by RNA	4.5	-1	1	21	2736	2756	GUGCAGCUCUCCUCUGGCAUG	CACGCCGGGGGAGAUCUGCGU	Cleavage	cdna chromosome:AGPv4:3:903701:918970:1 gene:Zm00001d039274 gene_biotype:protein_coding transcript_biotype:protein_coding description:Zm00001d039274	1
zma-miR399b-5p	Zm00001d028639	heat shock cognate 70 kda	F:ATP binding; F:nucleotide binding; C:cell wall; P:response to virus; C:chloroplast; C:membrane; P:response to heat; C:plasma membrane; C:plasmodesma; C:vacuolar membrane; C:cytosolic ribosome; C:vacuole; F:protease binding; C:apoplast; C:Golgi apparatus; P:response to karrikin; P:response to cadmium ion; C:cytosol	4.5	-1	1	21	433	453	GUGCAGCUCUCCUCUGGCAUG	CAUGCCCGAGGAGAUCUCCGC	Cleavage	cdna chromosome:AGPv4:1:41569484:41573603:-1 gene:Zm00001d028639 gene_biotype:protein_coding transcript_biotype:protein_coding description:Zm00001d028639	1
zma-miR399b-5p	Zm00001d053127	long chain acyl- synthetase 2	C:plasmodesma; F:ligase activity; P:cutin biosynthetic process; P:wax biosynthetic process; F:catalytic activity; P:defense response to fungus; P:lateral root formation; P:metabolic process; F:very long-chain fatty acid-CoA ligase activity	4.5	-1	1	21	5228	5252	GUGCAGCUCUCCUC----UGGCAUG	GAUGCCAAGGAGGGGAGAGCUGCGC	Cleavage	cdna chromosome:AGPv4:4:214702095:214710403:1 gene:Zm00001d053127 gene_biotype:protein_coding transcript_biotype:protein_coding description:Zm00001d053127	1
zma-miR399b-5p	Zm00001d015045	cryptochrome-1 isoform x2	F:DNA photolyase activity; P:DNA repair; P:regulation of meristem growth; P:photomorphogenesis; F:protein homodimerization activity; P:anthocyanin-containing compound metabolic process; P:circadian regulation of calcium ion oscillation; F:identical protein binding; F:protein kinase activity; P:regulation of unidimensional cell growth; P:stomatal movement; F:blue light photoreceptor activity; P:pr…	4.75	-1	1	21	435	457	GUGCAGCUCUCCU--CUGGCAUG	CACGCCAGCGAGGAGAGCUGCAC	Cleavage	cdna chromosome:AGPv4:5:73083286:73084113:1 gene:Zm00001d015045 gene_biotype:protein_coding transcript_biotype:protein_coding description:Zm00001d015045	1
zma-miR399b-5p	Zm00001d038547	glutamate-1-semialdehyde - chloroplastic	F:glutamate-1-semialdehyde 2	5	-1	1	21	1362	1383	GUGCA-GCUCUCCUCUGGCAUG	CAUGCUGGAGGAGGGCGUGUAC	Cleavage	cdna chromosome:AGPv4:6:159734306:159738603:-1 gene:Zm00001d038547 gene_biotype:protein_coding transcript_biotype:protein_coding description:Zm00001d038547	1
zma-miR399b-5p	Zm00001d024178	probable xyloglucan glycosyltransferase 5	C:endosome; C:trans-Golgi network; C:plasma membrane; P:pollen tube development; F:transferase activity; C:integral component of membrane; C:membrane; C:Golgi membrane; F:transferase activity	5	-1	1	21	2183	2204	GUGCAGCUCU-CCUCUGGCAUG	CGUGCCAGAGGCGGAGCUGCCC	Translation	cdna chromosome:AGPv4:10:53430604:53434813:-1 gene:Zm00001d024178 gene_biotype:protein_coding transcript_biotype:protein_coding description:Zm00001d024178	1
zma-miR399b-5p	Zm00001d033267	transcription factor pif1-like	F:protein dimerization activity; F:DNA binding	5	-1	1	21	808	828	GUGCAGCUCUCCUCUGGCAUG	AAUGCCGGAGGGGACCUGCCG	Cleavage	cdna chromosome:AGPv4:1:256575051:256579029:-1 gene:Zm00001d033267 gene_biotype:protein_coding transcript_biotype:protein_coding description:Zm00001d033267	1
zma-miR399b-5p	Zm00001d018537	pentatricopeptide repeat-containing protein at5g66520-like	-	5	-1	1	21	1509	1529	GUGCAGCUCUCCUCUGGCAUG	CAUGCUAGAGGUGGGCGGCGU	Translation	cdna chromosome:AGPv4:5:222624364:222626223:1 gene:Zm00001d018537 gene_biotype:protein_coding transcript_biotype:protein_coding description:Zm00001d018537	1
zma-miR399b-5p	Zm00001d015629	btb poz domain-containing protein at1g30440-like	C:plasma membrane; P:histone H3-K36 methylation; P:histone H3-K4 methylation; C:cytoplasm; P:vegetative to reproductive phase transition of meristem; P:regulation of flower development; C:nucleus; F:chromatin binding; C:nucleosome; P:nucleosome assembly; F:DNA binding	5	-1	1	21	83	103	GUGCAGCUCUCCUCUGGCAUG	CAUGCCGGAGAAGACCUGUGU	Translation	cdna chromosome:AGPv4:5:102083835:102086790:1 gene:Zm00001d015629 gene_biotype:protein_coding transcript_biotype:protein_coding description:Zm00001d015629	1
zma-miR399b-5p	Zm00001d053119	serine threonine-protein kinase-like protein at1g28390	F:ATP binding; F:protein kinase activity; F:nucleotide binding; P:protein phosphorylation; F:transferase activity	5	-1	1	21	1258	1279	GUGCA-GCUCUCCUCUGGCAUG	AAUGCUAGAGGACAGCGUGCAC	Cleavage	cdna chromosome:AGPv4:4:214489427:214495350:-1 gene:Zm00001d053119 gene_biotype:protein_coding transcript_biotype:protein_coding description:Zm00001d053119	1
zma-miR399b-5p	Zm00001d019066	cucumisin-like	P:proteolysis; F:serine-type endopeptidase activity; F:serine-type peptidase activity; F:hydrolase activity; F:peptidase activity	5	-1	1	21	713	734	GUGCAGCUCU-CCUCUGGCAUG	UGUGCCAGGGGGAGGGCUGCAG	Translation	cdna chromosome:AGPv4:7:15019727:15023612:-1 gene:Zm00001d019066 gene_biotype:protein_coding transcript_biotype:protein_coding description:Zm00001d019066	1
zma-miR399b-3p	Zm00001d005164	calcium-dependent protein kinase 28-like	F:protein serine/threonine kinase activity; P:phosphorylation; F:protein kinase activity; P:protein phosphorylation; F:nucleotide binding; F:ATP binding; F:kinase activity; F:transferase activity	2.5	-1	1	21	1055	1075	UGCCAAAGGAGAGCUGUCCUG	AAUGACAGCUCUUCUUUGGCC	Cleavage	cdna chromosome:AGPv4:2:161924904:161932689:-1 gene:Zm00001d005164 gene_biotype:protein_coding transcript_biotype:protein_coding description:Zm00001d005164	1
zma-miR399b-3p	Zm00001d038972	probable ubiquitin-conjugating enzyme e2 24 isoform x2	P:cellular response to phosphate starvation; P:phosphate ion transport; P:metabolic process; P:phosphate ion homeostasis; F:acid-amino acid ligase activity	2.5	-1	1	21	670	690	UGCCAAAGGAGAGCUGUCCUG	CUGGGUAAUUCUCCUUUGGCA	Cleavage	cdna chromosome:AGPv4:6:168012890:168018480:-1 gene:Zm00001d038972 gene_biotype:protein_coding transcript_biotype:protein_coding description:Zm00001d038972	6
zma-miR399b-3p	Zm00001d049638	---NA---	-	2.5	-1	1	21	45	65	UGCCAAAGGAGAGCUGUCCUG	CUGCAUAGCUUUUCUUUGGCA	Cleavage	cdna chromosome:AGPv4:4:38437057:38437688:1 gene:Zm00001d049638 gene_biotype:protein_coding transcript_biotype:protein_coding description:Zm00001d049638	1
zma-miR399b-3p	Zm00001d031923	transcription factor gte9-like isoform x2	P:response to abscisic acid; P:cellular response to potassium ion starvation; C:chloroplast; P:response to salt stress; P:response to cold; P:negative regulation of transcription	2.5	-1	1	21	1136	1156	UGCCAAAGGAGAGCUGUCCUG	CUGCAUAGCUUUCCUUUGGUA	Cleavage	cdna chromosome:AGPv4:1:206917714:206923152:-1 gene:Zm00001d031923 gene_biotype:protein_coding transcript_biotype:protein_coding description:Zm00001d031923	1
zma-miR399b-3p	Zm00001d035167	transcription factor gte9-like isoform x1	P:response to abscisic acid; P:cellular response to potassium ion starvation; C:chloroplast; P:response to salt stress; P:response to cold; P:negative regulation of transcription	2.5	-1	1	21	1677	1697	UGCCAAAGGAGAGCUGUCCUG	CUGCAUAGCUUUCCUUUGGUA	Cleavage	cdna chromosome:AGPv4:6:7486965:7490123:-1 gene:Zm00001d035167 gene_biotype:protein_coding transcript_biotype:protein_coding description:Zm00001d035167	1
zma-miR399b-3p	Zm00001d037352	tho complex subunit 4	F:nucleic acid binding; F:nucleotide binding; C:nucleolus	2.5	-1	1	21	1528	1548	UGCCAAAGGAGAGCUGUCCUG	AUGUAUGGCUCUUCUUUGGCA	Cleavage	cdna chromosome:AGPv4:6:122505922:122518527:-1 gene:Zm00001d037352 gene_biotype:protein_coding transcript_biotype:protein_coding description:Zm00001d037352	1
zma-miR399b-3p	Zm00001d027700	phosphate transporter protein	F:transmembrane transporter activity; P:phosphate ion transport; C:integral component of membrane; F:inorganic phosphate transmembrane transporter activity; P:transmembrane transport; C:plasmodesma; C:vacuole; C:membrane; C:nucleus; F:symporter activity; P:response to abscisic acid; P:transport; C:Golgi apparatus; C:plasma membrane	3	-1	1	21	248	268	UGCCAAAGGAGAGCUGUCCUG	CGGGACAGCUCUUCUUCGGCU	Cleavage	cdna chromosome:AGPv4:1:11409287:11410861:-1 gene:Zm00001d027700 gene_biotype:protein_coding transcript_biotype:protein_coding description:Zm00001d027700	1
zma-miR399b-3p	Zm00001d012765	probable glutamate carboxypeptidase 2	P:proteolysis; F:peptidase activity; C:vacuole; F:carboxypeptidase activity	3	-1	1	21	1483	1503	UGCCAAAGGAGAGCUGUCCUG	UCUAACAGUUCUCCUUUGGUA	Cleavage	cdna chromosome:AGPv4:8:180339773:180344678:-1 gene:Zm00001d012765 gene_biotype:protein_coding transcript_biotype:protein_coding description:Zm00001d012765	1
zma-miR399b-3p	Zm00001d038021	importin subunit beta-1-like	F:Ran GTPase binding; P:intracellular protein transport; C:nucleus; C:cytosol	3	-1	1	21	747	767	UGCCAAAGGAGAGCUGUCCUG	UUGUGUAGUUCUCUUUUGGCA	Cleavage	cdna chromosome:AGPv4:6:145393970:145398983:-1 gene:Zm00001d038021 gene_biotype:protein_coding transcript_biotype:protein_coding description:Zm00001d038021	1
zma-miR399b-3p	Zm00001d031875	inorganic phosphate transporter 1-4-like	F:transmembrane transporter activity; P:phosphate ion transport; C:integral component of membrane; F:inorganic phosphate transmembrane transporter activity; P:transmembrane transport; C:membrane; F:symporter activity; P:transport; P:cellular response to phosphate starvation	3.5	-1	1	21	248	268	UGCCAAAGGAGAGCUGUCCUG	CAGGGCAGCUCUUCUUCGGCU	Cleavage	cdna chromosome:AGPv4:1:205091435:205093066:-1 gene:Zm00001d031875 gene_biotype:protein_coding transcript_biotype:protein_coding description:Zm00001d031875	1
zma-miR399b-3p	Zm00001d027549	probable inorganic phosphate transporter 1-7	F:transmembrane transporter activity; P:phosphate ion transport; C:integral component of membrane; F:inorganic phosphate transmembrane transporter activity; P:transmembrane transport; P:arsenate ion transmembrane transport; F:arsenate ion transmembrane transporter activity; C:plasma membrane; C:membrane; P:cellular response to phosphate starvation; P:phosphate ion transmembrane transport; F:phosp…	3.5	-1	1	21	257	277	UGCCAAAGGAGAGCUGUCCUG	CAGGGCAGCUCUUCUUCGGCU	Cleavage	cdna chromosome:AGPv4:1:8053530:8055161:-1 gene:Zm00001d027549 gene_biotype:protein_coding transcript_biotype:protein_coding description:Zm00001d027549	1
zma-miR399b-3p	Zm00001d014116	inorganic phosphate transporter 1-4-like	C:plasmodesma; P:phosphate ion transport; C:integral component of membrane; C:vacuole; C:nucleus; F:inorganic phosphate transmembrane transporter activity; P:response to abscisic acid; C:Golgi apparatus; F:transmembrane transporter activity; P:transmembrane transport; P:arsenate ion transmembrane transport; F:arsenate ion transmembrane transporter activity; P:cellular response to phosphate starva…	3.5	-1	1	21	20	40	UGCCAAAGGAGAGCUGUCCUG	CGGGGCAGCUCUUCUUCGGCU	Cleavage	cdna chromosome:AGPv4:5:33004902:33006371:1 gene:Zm00001d014116 gene_biotype:protein_coding transcript_biotype:protein_coding description:Zm00001d014116	1
zma-miR399b-3p	Zm00001d032183	uncharacterized protein LOC100274337	C:membrane; C:plastid	3.5	-1	1	21	433	453	UGCCAAAGGAGAGCUGUCCUG	UAAGACAGCUUUCUUUUGACA	Cleavage	cdna chromosome:AGPv4:1:216037978:216042481:-1 gene:Zm00001d032183 gene_biotype:protein_coding transcript_biotype:protein_coding description:Zm00001d032183	1
zma-miR399b-3p	Zm00001d033912	u3 small nucleolar rna-associated protein 4-like isoform x1	P:meristem growth; P:regulation of auxin polar transport; C:nucleus; P:leaf development; P:root meristem growth; P:embryo development; P:post-embryonic organ development; P:lateral root formation; P:meristem maintenance; P:leaf vascular tissue pattern formation	3.5	-1	1	21	1963	1983	UGCCAAAGGAGAGCUGUCCUG	CUGGCCAGCUCUCCUUUGGAG	Cleavage	cdna chromosome:AGPv4:1:278373934:278379364:1 gene:Zm00001d033912 gene_biotype:protein_coding transcript_biotype:protein_coding description:Zm00001d033912	1
zma-miR399b-3p	Zm00001d004301	probable inorganic phosphate transporter 1-4	P:arsenate ion transmembrane transport; P:phosphate ion transport; F:arsenate ion transmembrane transporter activity; C:integral component of membrane; F:inorganic phosphate transmembrane transporter activity; F:transmembrane transporter activity; P:cellular response to phosphate starvation; P:phosphate ion transmembrane transport; P:transmembrane transport; F:phosphate ion transmembrane transpor…	3.5	-1	1	21	245	265	UGCCAAAGGAGAGCUGUCCUG	CCGGGCAGCUCUUCUUCGGCU	Cleavage	cdna chromosome:AGPv4:2:101598637:101600244:-1 gene:Zm00001d004301 gene_biotype:protein_coding transcript_biotype:protein_coding description:Zm00001d004301	1
zma-miR399b-3p	Zm00001d032748	nucleolin 2-like	F:nucleic acid binding; F:nucleotide binding; F:RNA binding; P:rRNA processing; C:nucleolus; C:nucleus	3.5	-1	1	21	61	81	UGCCAAAGGAGAGCUGUCCUG	UUUGAUAGCUGUUCUUUGGCA	Translation	cdna chromosome:AGPv4:1:237169281:237172592:-1 gene:Zm00001d032748 gene_biotype:protein_coding transcript_biotype:protein_coding description:Zm00001d032748	1
zma-miR399b-3p	Zm00001d027767	pentatricopeptide repeat-containing protein at3g23020	C:chloroplast; C:plastid; P:vesicle-mediated transport; P:intracellular protein transport	3.5	-1	1	21	561	581	UGCCAAAGGAGAGCUGUCCUG	AUGGACGGCUUUGCUUUGGCU	Cleavage	cdna chromosome:AGPv4:1:13143086:13145452:1 gene:Zm00001d027767 gene_biotype:protein_coding transcript_biotype:protein_coding description:Zm00001d027767	1
zma-miR399b-3p	Zm00001d034298	transcription factor pif5 isoform x1	F:protein dimerization activity; F:DNA binding; C:plastid	3.5	-1	1	21	158	178	UGCCAAAGGAGAGCUGUCCUG	CGGGCCUGCUCUCCUUUUGCA	Cleavage	cdna chromosome:AGPv4:1:288721346:288724966:-1 gene:Zm00001d034298 gene_biotype:protein_coding transcript_biotype:protein_coding description:Zm00001d034298	1
zma-miR399b-3p	Zm00001d006717	sumo-activating enzyme subunit 2	F:ATP binding; C:plasmodesma; F:small protein activating enzyme activity; C:cytosol; F:catalytic activity; P:embryo development ending in seed dormancy; P:cellular protein modification process	3.5	-1	1	21	17	37	UGCCAAAGGAGAGCUGUCCUG	CCGGACAGCAUCCCUUUGGCA	Translation	cdna chromosome:AGPv4:2:215049468:215062063:1 gene:Zm00001d006717 gene_biotype:protein_coding transcript_biotype:protein_coding description:Zm00001d006717	1
zma-miR399b-3p	Zm00001d051337	ubiquitin carboxyl-terminal hydrolase isozyme l3	F:hydrolase activity; F:ubiquitin-specific protease activity; P:ubiquitin-dependent protein catabolic process; C:intracellular; C:cytosol	3.5	-1	1	21	723	743	UGCCAAAGGAGAGCUGUCCUG	AUGGAUGGAUUUUCUUUGGCA	Cleavage	cdna chromosome:AGPv4:4:155162636:155168823:1 gene:Zm00001d051337 gene_biotype:protein_coding transcript_biotype:protein_coding description:Zm00001d051337	1
zma-miR399b-3p	Zm00001d017937	s-adenosylmethionine carrier chloroplastic mitochondrial	C:integral component of membrane; C:membrane; F:S-adenosyl-L-methionine transmembrane transporter activity; C:mitochondrion; P:transport; P:chloroplast organization; P:S-adenosyl-L-methionine transmembrane transport; P:S-adenosyl-L-methionine transport; C:chloroplast envelope; P:transmembrane transport; C:chloroplast	3.5	-1	1	21	1077	1097	UGCCAAAGGAGAGCUGUCCUG	GAGAUCAGCUCUUUUUUGGCG	Cleavage	cdna chromosome:AGPv4:5:210385412:210389189:-1 gene:Zm00001d017937 gene_biotype:protein_coding transcript_biotype:protein_coding description:Zm00001d017937	1
zma-miR399b-3p	Zm00001d028293	heptahelical transmembrane protein 4-like	P:response to hormone; C:integral component of membrane; P:response to sucrose; C:membrane	3.5	-1	1	21	1032	1052	UGCCAAAGGAGAGCUGUCCUG	GAGCAUGCCUCUUCUUUGGCA	Cleavage	cdna chromosome:AGPv4:1:29407240:29412655:1 gene:Zm00001d028293 gene_biotype:protein_coding transcript_biotype:protein_coding description:Zm00001d028293	1
zma-miR399b-3p	Zm00001d013645	protein far1-related sequence 5-like	F:zinc ion binding; F:chromatin binding; F:DNA binding	4	-1	1	21	494	514	UGCCAAAGGAGAGCUGUCCUG	CAGGACAGCUCAGCUUUGGUG	Translation	cdna chromosome:AGPv4:5:16113902:16114761:-1 gene:Zm00001d013645 gene_biotype:protein_coding transcript_biotype:protein_coding description:Zm00001d013645	1
zma-miR399b-3p	Zm00001d006344	protein suppressor of fri 4	F:metal ion binding; F:DNA binding; F:protein homodimerization activity; P:negative regulation of flower development; F:protein heterodimerization activity; C:nucleus	4	-1	1	21	3101	3121	UGCCAAAGGAGAGCUGUCCUG	CAGGUCAGCUUUCAUUUGGCC	Cleavage	cdna chromosome:AGPv4:2:205082198:205087957:-1 gene:Zm00001d006344 gene_biotype:protein_coding transcript_biotype:protein_coding description:Zm00001d006344	1
zma-miR399b-3p	Zm00001d032333	phosphoglucan phosphatase chloroplastic	C:chloroplast stroma; C:chloroplast starch grain; F:carbohydrate phosphatase activity; P:protein dephosphorylation; F:protein tyrosine/serine/threonine phosphatase activity; C:starch grain; P:starch catabolic process; C:plastid	4	-1	1	21	912	932	UGCCAAAGGAGAGCUGUCCUG	CAUGGUAGCUUUCCUUUGGAA	Cleavage	cdna chromosome:AGPv4:1:222798511:222804014:-1 gene:Zm00001d032333 gene_biotype:protein_coding transcript_biotype:protein_coding description:Zm00001d032333	1
zma-miR399b-3p	Zm00001d019111	long chain base biosynthesis protein 1a	P:biosynthetic process; F:catalytic activity; F:pyridoxal phosphate binding; F:transferase activity; P:regulation of programmed cell death; P:cell growth; C:cytoplasmic membrane-bounded vesicle; C:integral component of membrane; C:membrane; P:lipid metabolic process; C:endoplasmic reticulum membrane; F:transferase activity	4	-1	1	21	140	160	UGCCAAAGGAGAGCUGUCCUG	CAGUGCCGUUCUCCUUUGGCU	Cleavage	cdna chromosome:AGPv4:7:17261050:17265063:1 gene:Zm00001d019111 gene_biotype:protein_coding transcript_biotype:protein_coding description:Zm00001d019111	1
zma-miR399b-3p	Zm00001d002784	hmg-y-related protein a-like	C:chromosome; C:nucleosome; P:nucleosome assembly; C:nucleus; F:DNA binding; P:regulation of transcription	4	-1	1	21	581	601	UGCCAAAGGAGAGCUGUCCUG	AAGGAUGGCUCUCCUUCGACA	Cleavage	cdna chromosome:AGPv4:2:22584758:22586779:-1 gene:Zm00001d002784 gene_biotype:protein_coding transcript_biotype:protein_coding description:Zm00001d002784	1
zma-miR399b-3p	Zm00001d047774	udp-glucuronic acid decarboxylase 1	P:cellular metabolic process; F:catalytic activity; F:coenzyme binding; C:mitochondrion; F:UDP-glucuronate decarboxylase activity; F:lyase activity	4	-1	1	21	1760	1780	UGCCAAAGGAGAGCUGUCCUG	ACUGACAGAUCUCUUUUGGUG	Cleavage	cdna chromosome:AGPv4:9:141475604:141479079:1 gene:Zm00001d047774 gene_biotype:protein_coding transcript_biotype:protein_coding description:Zm00001d047774	2
zma-miR399b-3p	Zm00001d009435	myb-related protein hv33-like	P:response to gibberellin; P:response to salicylic acid; P:response to auxin; F:chromatin binding; P:response to jasmonic acid; F:DNA binding; P:vasculature development; P:regulation of stomatal movement; P:root development; P:seed coat development	4	-1	1	21	2	22	UGCCAAAGGAGAGCUGUCCUG	UGGGACGGCUCUCCUGCGGCG	Cleavage	cdna chromosome:AGPv4:8:64426230:64427152:1 gene:Zm00001d009435 gene_biotype:protein_coding transcript_biotype:protein_coding description:Zm00001d009435	1
zma-miR399b-3p	Zm00001d038878	myb-related protein hv33-like	F:chromatin binding; F:DNA binding; P:response to gibberellin; P:response to salicylic acid; P:response to auxin; P:response to jasmonic acid; P:vasculature development; P:regulation of stomatal movement; P:root development; P:seed coat development; P:regulation of transcription	4	-1	1	21	2	22	UGCCAAAGGAGAGCUGUCCUG	UGGGACGGCUCUCCUGCGGCG	Cleavage	cdna chromosome:AGPv4:6:166302446:166304056:1 gene:Zm00001d038878 gene_biotype:protein_coding transcript_biotype:protein_coding description:Zm00001d038878	1
zma-miR399b-3p	Zm00001d043459	serine threonine-protein kinase ht1-like	F:protein serine/threonine kinase activity; F:protein kinase activity; C:nucleus; P:protein phosphorylation; C:cytoplasm; F:ATP binding; P:regulation of signal transduction; F:transferase activity	4	-1	1	21	89	109	UGCCAAAGGAGAGCUGUCCUG	UGGGGCAGCACGCCUUUGGCG	Translation	cdna chromosome:AGPv4:3:200575787:200579711:-1 gene:Zm00001d043459 gene_biotype:protein_coding transcript_biotype:protein_coding description:Zm00001d043459	1
zma-miR399b-3p	Zm00001d048902	vacuole membrane protein kms1	C:endoplasmic reticulum; C:integral component of membrane; C:membrane	4	-1	1	21	3211	3231	UGCCAAAGGAGAGCUGUCCUG	CGGGAGAGUUCUCCAUUGGCU	Cleavage	cdna chromosome:AGPv4:4:7406702:7414569:-1 gene:Zm00001d048902 gene_biotype:protein_coding transcript_biotype:protein_coding description:Zm00001d048902	1
zma-miR399b-3p	Zm00001d053232	probable 26s proteasome non-atpase regulatory subunit 3	P:regulation of catalytic activity; P:regulation of protein catabolic process; C:proteasome complex; F:enzyme regulator activity; C:plasmodesma; C:membrane; C:cytosol; C:plasma membrane; C:plastid	4	-1	1	21	1440	1460	UGCCAAAGGAGAGCUGUCCUG	UGGGGCAGUCCUCUUUUGGCC	Cleavage	cdna chromosome:AGPv4:4:221137320:221144016:-1 gene:Zm00001d053232 gene_biotype:protein_coding transcript_biotype:protein_coding description:Zm00001d053232	1
zma-miR399b-3p	Zm00001d042689	---NA---	-	4	-1	1	21	1860	1880	UGCCAAAGGAGAGCUGUCCUG	UGGGACAGUCCUCUUUUUGCA	Cleavage	cdna chromosome:AGPv4:3:177015630:177018436:-1 gene:Zm00001d042689 gene_biotype:protein_coding transcript_biotype:protein_coding description:Zm00001d042689	1
zma-miR399b-3p	Zm00001d042690	embryogenesis-associated protein	F:hydrolase activity; P:metabolic process	4	-1	1	21	1052	1072	UGCCAAAGGAGAGCUGUCCUG	UGGGACAGUCCUCUUUUUGCA	Cleavage	cdna chromosome:AGPv4:3:177035006:177038317:-1 gene:Zm00001d042690 gene_biotype:protein_coding transcript_biotype:protein_coding description:Zm00001d042690	1
zma-miR399b-3p	Zm00001d006850	nuclease harbi1	-	4	-1	1	21	583	603	UGCCAAAGGAGAGCUGUCCUG	GAGAAUGGUUUUCCUUUGGUG	Cleavage	cdna chromosome:AGPv4:2:217814347:217814970:-1 gene:Zm00001d006850 gene_biotype:protein_coding transcript_biotype:protein_coding description:Zm00001d006850	1
zma-miR399b-3p	Zm00001d030833	uncharacterized protein LOC100273788	C:SAGA-type complex	4	-1	1	21	868	888	UGCCAAAGGAGAGCUGUCCUG	AUCAACGGCUCUCCUUUGGAA	Cleavage	cdna chromosome:AGPv4:1:162240102:162241109:1 gene:Zm00001d030833 gene_biotype:protein_coding transcript_biotype:protein_coding description:Zm00001d030833	1
zma-miR399b-3p	Zm00001d013547	bel1-like homeodomain protein 7	P:regulation of transcription	4.5	-1	1	21	668	688	UGCCAAAGGAGAGCUGUCCUG	CAGAACAGCGCUCUUUUGGUC	Cleavage	cdna chromosome:AGPv4:5:14029050:14034188:1 gene:Zm00001d013547 gene_biotype:protein_coding transcript_biotype:protein_coding description:Zm00001d013547	1
zma-miR399b-3p	Zm00001d029910	arf guanine-nucleotide exchange factor gnom-like	P:regulation of ARF protein signal transduction; F:ARF guanyl-nucleotide exchange factor activity; P:positive regulation of GTPase activity; P:establishment of planar polarity; P:hydrotropism; F:protein homodimerization activity; F:identical protein binding; P:guanine nucleotide transport; P:phloem or xylem histogenesis; P:unidimensional cell growth; P:retrograde vesicle-mediated transport	4.5	-1	1	21	3194	3214	UGCCAAAGGAGAGCUGUCCUG	CAGGAUUGUUCUUUUGUGGCA	Cleavage	cdna chromosome:AGPv4:1:93744463:93749463:1 gene:Zm00001d029910 gene_biotype:protein_coding transcript_biotype:protein_coding description:Zm00001d029910	1
zma-miR399b-3p	Zm00001d017091	isocitrate dehydrogenase	P:oxidation-reduction process; F:magnesium ion binding; P:tricarboxylic acid cycle; F:oxidoreductase activity	4.5	-1	1	21	1521	1541	UGCCAAAGGAGAGCUGUCCUG	UGGAACAGUUCUCUUUUGGGC	Cleavage	cdna chromosome:AGPv4:5:185084105:185089320:-1 gene:Zm00001d017091 gene_biotype:protein_coding transcript_biotype:protein_coding description:Zm00001d017091	1
zma-miR399b-3p	Zm00001d025992	elmo domain-containing protein a	C:cytoskeleton; P:phagocytosis	4.5	-1	1	21	1187	1207	UGCCAAAGGAGAGCUGUCCUG	GAGGGCGGUUCUCCAUUGGUC	Cleavage	cdna chromosome:AGPv4:10:135574512:135578931:-1 gene:Zm00001d025992 gene_biotype:protein_coding transcript_biotype:protein_coding description:Zm00001d025992	1
zma-miR399b-3p	Zm00001d015098	---NA---	-	4.5	-1	1	21	7	27	UGCCAAAGGAGAGCUGUCCUG	CAAGAUAUUUUUCUUUUGGUA	Cleavage	cdna chromosome:AGPv4:5:75312739:75313039:-1 gene:Zm00001d015098 gene_biotype:protein_coding transcript_biotype:protein_coding description:Zm00001d015098	1
zma-miR399b-3p	Zm00001d015097	---NA---	-	4.5	-1	1	21	52	72	UGCCAAAGGAGAGCUGUCCUG	CAAGAUAUUUUUCUUUUGGUA	Cleavage	cdna chromosome:AGPv4:5:75310201:75310547:1 gene:Zm00001d015097 gene_biotype:protein_coding transcript_biotype:protein_coding description:Zm00001d015097	1
zma-miR399b-3p	Zm00001d008185	peptidase m48-like	P:proteolysis; F:metallopeptidase activity; F:hydrolase activity; C:membrane; F:peptidase activity; F:metalloendopeptidase activity; C:plastid; P:lipid metabolic process; F:triglyceride lipase activity	5	-1	1	21	345	366	UGCCA-AAGGAGAGCUGUCCUG	CAGGGCAGCUCUUCUUGUGGUG	Cleavage	cdna chromosome:AGPv4:8:638656:640008:-1 gene:Zm00001d008185 gene_biotype:protein_coding transcript_biotype:protein_coding description:Zm00001d008185	1
zma-miR399b-3p	Zm00001d009105	peptidase m48 family protein	P:proteolysis; F:metallopeptidase activity; F:hydrolase activity; C:membrane; F:peptidase activity; F:metalloendopeptidase activity; C:plastid; F:ubiquitin-specific protease activity; P:ubiquitin-dependent protein catabolic process; C:intracellular	5	-1	1	21	369	390	UGCCA-AAGGAGAGCUGUCCUG	CAGGGCAGCUCUUCUUGUGGUG	Cleavage	cdna chromosome:AGPv4:8:36614243:36615391:-1 gene:Zm00001d009105 gene_biotype:protein_coding transcript_biotype:protein_coding description:Zm00001d009105	1
zma-miR399b-3p	Zm00001d024614	peptidase m48-like	P:proteolysis; F:metallopeptidase activity; F:hydrolase activity; C:membrane; F:peptidase activity; F:metalloendopeptidase activity; C:plastid	5	-1	1	21	375	396	UGCCA-AAGGAGAGCUGUCCUG	CAGGGCAGCUCUUCUUGUGGUG	Cleavage	cdna chromosome:AGPv4:10:80366020:80367174:-1 gene:Zm00001d024614 gene_biotype:protein_coding transcript_biotype:protein_coding description:Zm00001d024614	1
zma-miR399b-3p	Zm00001d024096	peptidase m48 family protein	P:proteolysis; F:metallopeptidase activity; F:hydrolase activity; C:membrane; F:peptidase activity; F:metalloendopeptidase activity; C:plastid; F:ubiquitin-specific protease activity; P:ubiquitin-dependent protein catabolic process; C:intracellular	5	-1	1	21	378	399	UGCCA-AAGGAGAGCUGUCCUG	CAGGGCAGCUCUUCUUGUGGUG	Cleavage	cdna chromosome:AGPv4:10:44453581:44455088:1 gene:Zm00001d024096 gene_biotype:protein_coding transcript_biotype:protein_coding description:Zm00001d024096	1
zma-miR399b-3p	Zm00001d050962	peptidase m48 family protein	P:proteolysis; F:metallopeptidase activity; F:hydrolase activity; C:membrane; F:peptidase activity; F:metalloendopeptidase activity; C:plastid; F:ubiquitin-specific protease activity; P:ubiquitin-dependent protein catabolic process; C:intracellular	5	-1	1	21	378	399	UGCCA-AAGGAGAGCUGUCCUG	CAGGGCAGCUCUUCUUGUGGUG	Cleavage	cdna chromosome:AGPv4:4:133774882:133776389:-1 gene:Zm00001d050962 gene_biotype:protein_coding transcript_biotype:protein_coding description:Zm00001d050962	1
zma-miR399b-3p	Zm00001d025975	peptidase m48 family protein	P:proteolysis; F:metallopeptidase activity; F:hydrolase activity; C:membrane; F:peptidase activity; F:metalloendopeptidase activity; C:plastid; F:ubiquitin-specific protease activity; P:ubiquitin-dependent protein catabolic process; C:intracellular	5	-1	1	21	378	399	UGCCA-AAGGAGAGCUGUCCUG	CAGGGCAGCUCUUCUUGUGGUG	Cleavage	cdna chromosome:AGPv4:10:135054567:135056074:-1 gene:Zm00001d025975 gene_biotype:protein_coding transcript_biotype:protein_coding description:Zm00001d025975	1
zma-miR399b-3p	Zm00001d040221	peptidase m48-like	P:proteolysis; F:metallopeptidase activity; F:hydrolase activity; C:membrane; F:peptidase activity; F:metalloendopeptidase activity; C:plastid; P:dephosphorylation; F:magnesium ion binding; F:acireductone synthase activity; P:L-methionine biosynthetic process from methylthioadenosine	5	-1	1	21	436	457	UGCCA-AAGGAGAGCUGUCCUG	CAGGGCAGCUCUUCUUGUGGUG	Cleavage	cdna chromosome:AGPv4:3:32675643:32677746:-1 gene:Zm00001d040221 gene_biotype:protein_coding transcript_biotype:protein_coding description:Zm00001d040221	1
zma-miR399b-3p	Zm00001d049771	peptidase m48 family protein	P:proteolysis; F:metallopeptidase activity; F:hydrolase activity; C:membrane; F:peptidase activity; F:metalloendopeptidase activity; C:plastid; F:ubiquitin-specific protease activity; P:ubiquitin-dependent protein catabolic process; C:intracellular	5	-1	1	21	324	345	UGCCA-AAGGAGAGCUGUCCUG	CAGGGCAGCUCUUCUUGUGGUG	Cleavage	cdna chromosome:AGPv4:4:44025169:44031796:-1 gene:Zm00001d049771 gene_biotype:protein_coding transcript_biotype:protein_coding description:Zm00001d049771	1
zma-miR399b-3p	Zm00001d043924	cysteine--trna chloroplastic mitochondrial-like	F:ATP binding; F:aminoacyl-tRNA ligase activity; F:nucleotide binding; P:tRNA aminoacylation for protein translation; P:cysteinyl-tRNA aminoacylation; F:cysteine-tRNA ligase activity; P:response to cadmium ion	5	-1	1	21	1410	1431	UGCCA-AAGGAGAGCUGUCCUG	CAGGGCAGCUCUUCUUGUGGUG	Cleavage	cdna chromosome:AGPv4:3:213988702:213996934:-1 gene:Zm00001d043924 gene_biotype:protein_coding transcript_biotype:protein_coding description:Zm00001d043924	1
zma-miR399b-3p	Zm00001d053011	filament-like plant protein 3	F:carbon-nitrogen ligase activity	5	-1	1	21	220	240	UGCCAAAGGAGAGCUGUCCUG	CAGGACAGUUUAUUUUUGACA	Translation	cdna chromosome:AGPv4:4:208898924:208904495:-1 gene:Zm00001d053011 gene_biotype:protein_coding transcript_biotype:protein_coding description:Zm00001d053011	1
zma-miR399b-3p	Zm00001d004305	probable inorganic phosphate transporter 1-4	F:transmembrane transporter activity; C:integral component of membrane; P:transmembrane transport; P:arsenate ion transmembrane transport; F:arsenate ion transmembrane transporter activity; C:plasma membrane; P:phosphate ion transmembrane transport; P:cellular response to phosphate starvation; F:phosphate ion transmembrane transporter activity; C:membrane; F:symporter activity; P:phosphate ion tr…	5	-1	1	21	248	268	UGCCAAAGGAGAGCUGUCCUG	CGGGGCAGCUCGUCUUCGGCU	Translation	cdna chromosome:AGPv4:2:102029424:102031072:-1 gene:Zm00001d004305 gene_biotype:protein_coding transcript_biotype:protein_coding description:Zm00001d004305	1
zma-miR399a-5p	Zm00001d040144	deoxynucleoside triphosphate triphosphohydrolase samhd1 homolog isoform x1	F:metal ion binding; P:metabolic process; F:phosphoric diester hydrolase activity; F:catalytic activity	2	-1	1	21	94	114	GUGCGGUUCUCCUCUGGCACG	GGUGGGAGAGGAGAACCGCAC	Cleavage	cdna chromosome:AGPv4:3:29125843:29141429:-1 gene:Zm00001d040144 gene_biotype:protein_coding transcript_biotype:protein_coding description:Zm00001d040144	1
zma-miR399a-5p	Zm00001d008417	deoxynucleoside triphosphate triphosphohydrolase samhd1 homolog isoform x1	F:metal ion binding; P:metabolic process; F:phosphoric diester hydrolase activity; F:catalytic activity	2	-1	1	21	114	134	GUGCGGUUCUCCUCUGGCACG	GUUGGGAGAGGAGAACCGCAC	Cleavage	cdna chromosome:AGPv4:8:8201651:8212489:-1 gene:Zm00001d008417 gene_biotype:protein_coding transcript_biotype:protein_coding description:Zm00001d008417	1
zma-miR399a-5p	Zm00001d035498	lob domain-containing protein 1	C:mitochondrion; C:plastid	2.5	-1	1	21	264	284	GUGCGGUUCUCCUCUGGCACG	GCUGCCGGAGGAGCACCGCGC	Cleavage	cdna chromosome:AGPv4:6:29567724:29568516:1 gene:Zm00001d035498 gene_biotype:protein_coding transcript_biotype:protein_coding description:Zm00001d035498	1
zma-miR399a-5p	Zm00001d003615	t-complex protein 11-like protein 1	C:plasmodesma	2.5	-1	1	21	612	632	GUGCGGUUCUCCUCUGGCACG	ACAGGCAGAGGAGAACCGCAU	Cleavage	cdna chromosome:AGPv4:2:50414664:50419883:-1 gene:Zm00001d003615 gene_biotype:protein_coding transcript_biotype:protein_coding description:Zm00001d003615	1
zma-miR399a-5p	Zm00001d022457	peroxidase 2	F:metal ion binding; P:oxidation-reduction process; F:heme binding; F:oxidoreductase activity; P:response to oxidative stress; C:extracellular region; F:peroxidase activity; C:cytoplasmic membrane-bounded vesicle; P:hydrogen peroxide catabolic process; P:cellular response to hypoxia	3	-1	1	21	254	274	GUGCGGUUCUCCUCUGGCACG	CGUGCAGAAGGAGAACCGCAU	Cleavage	cdna chromosome:AGPv4:7:178107698:178109315:-1 gene:Zm00001d022457 gene_biotype:protein_coding transcript_biotype:protein_coding description:Zm00001d022457	1
zma-miR399a-5p	Zm00001d013794	serine arginine repetitive matrix protein 1-like	-	3	-1	1	21	411	431	GUGCGGUUCUCCUCUGGCACG	GGAGCCGGAGGAGAGCCGCAA	Cleavage	cdna chromosome:AGPv4:5:20366226:20367341:1 gene:Zm00001d013794 gene_biotype:protein_coding transcript_biotype:protein_coding description:Zm00001d013794	1
zma-miR399a-5p	Zm00001d009459	---NA---	-	3	-1	1	21	824	844	GUGCGGUUCUCCUCUGGCACG	GGCACCAGAGGAGAGCUGCAC	Cleavage	cdna chromosome:AGPv4:8:65483156:65484503:1 gene:Zm00001d009459 gene_biotype:protein_coding transcript_biotype:protein_coding description:Zm00001d009459	1
zma-miR399a-5p	Zm00001d009011	type a-like cyclin	P:regulation of cell cycle; F:protein kinase binding; P:cell cycle; P:cell division; P:regulation of cyclin-dependent protein serine/threonine kinase activity; C:nucleus; P:regulation of meiotic cell cycle; P:microsporogenesis; P:male meiosis; P:meiosis II; C:cytoplasm; P:mitotic nuclear division	3	-1	1	21	224	244	GUGCGGUUCUCCUCUGGCACG	CUAGCCAGGGGGGGAUCGCAC	Cleavage	cdna chromosome:AGPv4:8:30110204:30114064:-1 gene:Zm00001d009011 gene_biotype:protein_coding transcript_biotype:protein_coding description:Zm00001d009011	1
zma-miR399a-5p	Zm00001d007782	PREDICTED: uncharacterized protein LOC103648233	F:zinc ion binding	3	-1	1	21	627	647	GUGCGGUUCUCCUCUGGCACG	UUUGUCAGAGGAGAGUCGAAC	Cleavage	cdna chromosome:AGPv4:2:239486624:239491972:-1 gene:Zm00001d007782 gene_biotype:protein_coding transcript_biotype:protein_coding description:Zm00001d007782	1
zma-miR399a-5p	Zm00001d021193	uncharacterized protein LOC100216853	-	3	-1	1	21	1028	1048	GUGCGGUUCUCCUCUGGCACG	UUUGCCGGACGAGGAUCGCAC	Cleavage	cdna chromosome:AGPv4:7:145450783:145453810:-1 gene:Zm00001d021193 gene_biotype:protein_coding transcript_biotype:protein_coding description:Zm00001d021193	1
zma-miR399a-5p	Zm00001d023544	filament-like plant protein 3	F:carbon-nitrogen ligase activity	3	-1	1	21	307	327	GUGCGGUUCUCCUCUGGCACG	GAGGGCGGAGGAGAGCCGCAC	Cleavage	cdna chromosome:AGPv4:10:9592423:9599483:-1 gene:Zm00001d023544 gene_biotype:protein_coding transcript_biotype:protein_coding description:Zm00001d023544	1
zma-miR399a-5p	Zm00001d043233	disease resistance protein rps2-like	P:defense response; F:ADP binding; F:ATP binding; P:metabolic process; F:nucleotide binding; F:nucleoside-triphosphatase activity	3.5	-1	1	21	675	695	GUGCGGUUCUCCUCUGGCACG	CGUGUCAUGGGAGAACCGGAC	Cleavage	cdna chromosome:AGPv4:3:192673272:192675998:1 gene:Zm00001d043233 gene_biotype:protein_coding transcript_biotype:protein_coding description:Zm00001d043233	1
zma-miR399a-5p	Zm00001d003445	acid phosphatase	F:hydrolase activity; P:metabolic process	3.5	-1	1	21	220	240	GUGCGGUUCUCCUCUGGCACG	UGUGCCGGAGGGGAACCGAAA	Cleavage	cdna chromosome:AGPv4:2:44609738:44613698:-1 gene:Zm00001d003445 gene_biotype:protein_coding transcript_biotype:protein_coding description:Zm00001d003445	1
zma-miR399a-5p	Zm00001d018795	187-kda microtubule-associated protein air9 isoform x1	C:plastid	3.5	-1	1	21	1545	1565	GUGCGGUUCUCCUCUGGCACG	GGUGUCAAGGGAGAGCCGCAA	Cleavage	cdna chromosome:AGPv4:7:5366993:5386288:1 gene:Zm00001d018795 gene_biotype:protein_coding transcript_biotype:protein_coding description:Zm00001d018795	1
zma-miR399a-5p	Zm00001d018312	beta- -galactosyltransferase 6-like	P:protein glycosylation; F:transferase activity; C:integral component of membrane; C:membrane; F:galactosyltransferase activity; C:Golgi apparatus; F:transferase activity	3.5	-1	1	21	351	371	GUGCGGUUCUCCUCUGGCACG	CGAGCGGGAGGAGGACCGCAU	Cleavage	cdna chromosome:AGPv4:5:218290674:218291669:1 gene:Zm00001d018312 gene_biotype:protein_coding transcript_biotype:protein_coding description:Zm00001d018312	1
zma-miR399a-5p	Zm00001d042975	serine carboxypeptidase-like 27	P:proteolysis; C:vacuole; F:serine-type carboxypeptidase activity; C:cytoplasmic membrane-bounded vesicle; F:carboxypeptidase activity	3.5	-1	1	21	376	396	GUGCGGUUCUCCUCUGGCACG	GUCUCCAGGGGAGAGCCGCAU	Cleavage	cdna chromosome:AGPv4:3:185587014:185590791:1 gene:Zm00001d042975 gene_biotype:protein_coding transcript_biotype:protein_coding description:Zm00001d042975	1
zma-miR399a-5p	Zm00001d028021	---NA---	-	3.5	-1	1	21	77	97	GUGCGGUUCUCCUCUGGCACG	GGCGCCAGAGGGGACCUGCAC	Cleavage	cdna chromosome:AGPv4:1:20540461:20546803:-1 gene:Zm00001d028021 gene_biotype:protein_coding transcript_biotype:protein_coding description:Zm00001d028021	1
zma-miR399a-5p	Zm00001d032333	phosphoglucan phosphatase chloroplastic	C:chloroplast stroma; C:chloroplast starch grain; F:carbohydrate phosphatase activity; P:protein dephosphorylation; F:protein tyrosine/serine/threonine phosphatase activity; C:starch grain; P:starch catabolic process; C:plastid	4	-1	1	21	2946	2966	GUGCGGUUCUCCUCUGGCACG	CGUGCUAAAGGUGAACUGUAC	Translation	cdna chromosome:AGPv4:1:222798470:222804025:-1 gene:Zm00001d032333 gene_biotype:protein_coding transcript_biotype:protein_coding description:Zm00001d032333	1
zma-miR399a-5p	Zm00001d004856	autophagy-related protein 13b	C:membrane	4	-1	1	21	1527	1547	GUGCGGUUCUCCUCUGGCACG	CGAGCUGGAGGAGAACCCCGC	Cleavage	cdna chromosome:AGPv4:2:145083433:145087286:1 gene:Zm00001d004856 gene_biotype:protein_coding transcript_biotype:protein_coding description:Zm00001d004856	1
zma-miR399a-5p	Zm00001d035926	extra-large guanine nucleotide-binding protein 3-like	F:guanyl nucleotide binding; P:GTP catabolic process; F:G-protein beta/gamma-subunit complex binding; F:nucleotide binding; F:GTP binding; P:signal transduction; F:signal transducer activity; F:GTPase activity; P:G-protein coupled receptor signaling pathway; P:response to bacterium; P:response to fructose; P:response to mannitol; P:response to abscisic acid; C:heterotrimeric G-protein complex; P:…	4	-1	1	21	990	1010	GUGCGGUUCUCCUCUGGCACG	GGUGCCGGAGGAGGACAGCGG	Cleavage	cdna chromosome:AGPv4:6:60492174:60497096:1 gene:Zm00001d035926 gene_biotype:protein_coding transcript_biotype:protein_coding description:Zm00001d035926	1
zma-miR399a-5p	Zm00001d010373	acid phosphatase 1-like	P:dephosphorylation; F:acid phosphatase activity; F:hydrolase activity; P:metabolic process; P:defense response; C:vacuole; F:transcription factor binding	4	-1	1	21	792	812	GUGCGGUUCUCCUCUGGCACG	CGCGCCGGAGGGCGACCGCAC	Cleavage	cdna chromosome:AGPv4:8:111702614:111708099:-1 gene:Zm00001d010373 gene_biotype:protein_coding transcript_biotype:protein_coding description:Zm00001d010373	1
zma-miR399a-5p	Zm00001d015082	loc100193154 isoform x1	F:metal ion binding; P:vesicle-mediated transport; F:zinc ion binding; P:intracellular protein transport	4	-1	1	21	343	363	GUGCGGUUCUCCUCUGGCACG	CGUCCCCGAGGAGAUCCGCAU	Cleavage	cdna chromosome:AGPv4:5:74805496:74823261:1 gene:Zm00001d015082 gene_biotype:protein_coding transcript_biotype:protein_coding description:Zm00001d015082	1
zma-miR399a-5p	Zm00001d035000	hypothetical protein ZEAMMB73_326753	-	4	-1	1	21	273	293	GUGCGGUUCUCCUCUGGCACG	CGUGGCGGAGGUGAACCGUGC	Translation	cdna chromosome:AGPv4:6:1390494:1390883:-1 gene:Zm00001d035000 gene_biotype:protein_coding transcript_biotype:protein_coding description:Zm00001d035000	1
zma-miR399a-5p	Zm00001d043462	macpf domain-containing protein cad1	P:regulation of salicylic acid metabolic process; P:cell death; P:immune response; C:membrane; P:transport; F:transporter activity	4	-1	1	21	309	329	GUGCGGUUCUCCUCUGGCACG	CGCGCUCGAGGAGGACCGUGC	Cleavage	cdna chromosome:AGPv4:3:200756396:200761711:1 gene:Zm00001d043462 gene_biotype:protein_coding transcript_biotype:protein_coding description:Zm00001d043462	1
zma-miR399a-5p	Zm00001d010880	pentatricopeptide repeat-containing protein mitochondrial	C:mitochondrion	4.5	-1	1	21	1518	1539	GUGCGGUUC-UCCUCUGGCACG	UGUGUCAGAGGAAGAACUGUAC	Cleavage	cdna chromosome:AGPv4:8:131986542:131992085:1 gene:Zm00001d010880 gene_biotype:protein_coding transcript_biotype:protein_coding description:Zm00001d010880	1
zma-miR399a-5p	Zm00001d054104	kinesin-like protein kif18a isoform x2	F:ATP binding; C:kinesin complex; P:metabolic process; F:nucleotide binding; F:microtubule motor activity; F:microtubule binding; P:microtubule-based movement; C:microtubule	4.5	-1	1	21	3164	3184	GUGCGGUUCUCCUCUGGCACG	CGUGCCAGGGGACGCCCGCAU	Cleavage	cdna chromosome:AGPv4:4:246521703:246547438:1 gene:Zm00001d054104 gene_biotype:protein_coding transcript_biotype:protein_coding description:Zm00001d054104	1
zma-miR399a-5p	Zm00001d044619	hypothetical protein	C:cytoplasmic membrane-bounded vesicle	4.5	-1	1	21	2428	2448	GUGCGGUUCUCCUCUGGCACG	UGUGGCAGAGGAGGAUCGCUG	Cleavage	cdna chromosome:AGPv4:3:233472506:233476348:-1 gene:Zm00001d044619 gene_biotype:protein_coding transcript_biotype:protein_coding description:Zm00001d044619	1
zma-miR399a-5p	Zm00001d044010	probable wrky transcription factor 53	P:regulation of transcription	4.5	-1	1	21	9	29	GUGCGGUUCUCCUCUGGCACG	CGUGCCGGACGAGAAGUGCGC	Cleavage	cdna chromosome:AGPv4:3:216438639:216439909:1 gene:Zm00001d044010 gene_biotype:protein_coding transcript_biotype:protein_coding description:Zm00001d044010	1
zma-miR399a-5p	Zm00001d044189	disease resistance	-	4.5	-1	1	21	1064	1085	GUGCGGUUCUCC-UCUGGCACG	GGUGUCAGAAGGAGAACUGUAC	Cleavage	cdna chromosome:AGPv4:3:221441252:221443186:-1 gene:Zm00001d044189 gene_biotype:protein_coding transcript_biotype:protein_coding description:Zm00001d044189	1
zma-miR399a-5p	Zm00001d025352	root r-b1-like	F:metal ion binding; F:electron carrier activity; P:electron transport chain; F:2 iron	4.5	-1	1	21	225	245	GUGCGGUUCUCCUCUGGCACG	CGUGCCAGAGGACAGCUACAU	Cleavage	cdna chromosome:AGPv4:10:115194757:115195221:1 gene:Zm00001d025352 gene_biotype:protein_coding transcript_biotype:protein_coding description:Zm00001d025352	1
zma-miR399a-5p	Zm00001d044373	leucine-rich repeat extensin-like protein 3	C:plasmodesma; C:plant-type cell wall; C:cytoplasmic membrane-bounded vesicle	5	-1	1	21	987	1007	GUGCGGUUCUCCUCUGGCACG	CGUGCCGGAGGAGAUCUGCCG	Cleavage	cdna chromosome:AGPv4:3:226336497:226338425:1 gene:Zm00001d044373 gene_biotype:protein_coding transcript_biotype:protein_coding description:Zm00001d044373	1
zma-miR399a-5p	Zm00001d011177	vacuolar protein-sorting-associated protein 33 homolog	P:vesicle docking involved in exocytosis; P:vesicle-mediated transport; C:cytosol; C:plant-type vacuole membrane	5	-1	1	21	1697	1717	GUGCGGUUCUCCUCUGGCACG	CGUGCUGGAGAAGGGCUGCAG	Translation	cdna chromosome:AGPv4:8:141824696:141831785:-1 gene:Zm00001d011177 gene_biotype:protein_coding transcript_biotype:protein_coding description:Zm00001d011177	1
zma-miR399a-5p	Zm00001d014690	auxin response factor 19-like isoform x2	P:regulation of transcription	5	-1	1	21	1009	1029	GUGCGGUUCUCCUCUGGCACG	CGUGUCGGAGGGGACACGCGC	Cleavage	cdna chromosome:AGPv4:5:59249984:59258522:1 gene:Zm00001d014690 gene_biotype:protein_coding transcript_biotype:protein_coding description:Zm00001d014690	1
zma-miR399a-5p	Zm00001d022538	galactinol synthase 2-like	P:metabolic process; F:transferase activity	5	-1	1	21	183	203	GUGCGGUUCUCCUCUGGCACG	CGUGCCCGAGGAGCACCGCCG	Cleavage	cdna chromosome:AGPv4:7:179683260:179705097:1 gene:Zm00001d022538 gene_biotype:protein_coding transcript_biotype:protein_coding description:Zm00001d022538	1
zma-miR397b-5p	Zm00001d042905	laccase-12 13-like	F:metal ion binding; P:lignin catabolic process; P:oxidation-reduction process; F:oxidoreductase activity; C:apoplast; F:copper ion binding; F:hydroquinone:oxygen oxidoreductase activity; C:extracellular region; C:cytoplasmic membrane-bounded vesicle; P:lignin biosynthetic process; P:secondary cell wall biogenesis	0	-1	1	21	810	830	UCAUUGAGCGCAGCGUUGAUG	CAUCAACGCUGCGCUCAAUGA	Cleavage	cdna chromosome:AGPv4:3:183568010:183570847:1 gene:Zm00001d042905 gene_biotype:protein_coding transcript_biotype:protein_coding description:Zm00001d042905	1
zma-miR397b-5p	Zm00001d040236	TPA: hypothetical protein ZEAMMB73_250935	-	2	-1	1	21	588	608	UCAUUGAGCGCAGCGUUGAUG	UGUUAACGCUGCGAUCAAUGA	Cleavage	cdna chromosome:AGPv4:3:33244332:33246922:1 gene:Zm00001d040236 gene_biotype:protein_coding transcript_biotype:protein_coding description:Zm00001d040236	1
zma-miR397b-5p	Zm00001d009980	hypothetical protein ZEAMMB73_191164	-	2	-1	1	21	234	254	UCAUUGAGCGCAGCGUUGAUG	UGUUAACGCUGCGAUCAAUGA	Cleavage	cdna chromosome:AGPv4:8:93259716:93293938:-1 gene:Zm00001d009980 gene_biotype:protein_coding transcript_biotype:protein_coding description:Zm00001d009980	1
zma-miR397b-5p	Zm00001d012408	tpa: laccase family protein	F:metal ion binding; P:lignin catabolic process; P:oxidation-reduction process; F:oxidoreductase activity; C:apoplast; F:copper ion binding; F:hydroquinone:oxygen oxidoreductase activity; C:extracellular region; P:lignin biosynthetic process; P:secondary cell wall biogenesis; C:cytoplasmic membrane-bounded vesicle	3	-1	1	21	863	883	UCAUUGAGCGCAGCGUUGAUG	CAUCAACGCGGCGCUCAACGA	Cleavage	cdna chromosome:AGPv4:8:173986933:173990308:-1 gene:Zm00001d012408 gene_biotype:protein_coding transcript_biotype:protein_coding description:Zm00001d012408	1
zma-miR397b-5p	Zm00001d042906	tpa: laccase family protein	F:copper ion binding; C:apoplast; P:lignin catabolic process; P:oxidation-reduction process; F:hydroquinone:oxygen oxidoreductase activity; P:lignin biosynthetic process; F:oxidoreductase activity; C:extracellular region; P:secondary cell wall biogenesis; F:metal ion binding; C:cytoplasmic membrane-bounded vesicle	3	-1	1	21	822	842	UCAUUGAGCGCAGCGUUGAUG	CAUCAACGCGGCGCUCAACGA	Cleavage	cdna chromosome:AGPv4:3:183578027:183581417:1 gene:Zm00001d042906 gene_biotype:protein_coding transcript_biotype:protein_coding description:Zm00001d042906	1
zma-miR397b-5p	Zm00001d028599	laccase 17	F:metal ion binding; P:lignin catabolic process; P:oxidation-reduction process; F:oxidoreductase activity; C:apoplast; F:copper ion binding; F:hydroquinone:oxygen oxidoreductase activity; C:extracellular region; P:phenylpropanoid metabolic process; P:response to water deprivation; P:lignin biosynthetic process; C:cytoplasmic membrane-bounded vesicle	3	-1	1	21	792	812	UCAUUGAGCGCAGCGUUGAUG	CAUCAACGCCGCGCUCAACGA	Cleavage	cdna chromosome:AGPv4:1:40283742:40287068:-1 gene:Zm00001d028599 gene_biotype:protein_coding transcript_biotype:protein_coding description:Zm00001d028599	1
zma-miR397b-5p	Zm00001d038371	laccase precursor	P:phenylpropanoid metabolic process; F:copper ion binding; C:apoplast; P:lignin catabolic process; P:oxidation-reduction process; F:hydroquinone:oxygen oxidoreductase activity; P:response to water deprivation; P:lignin biosynthetic process; F:oxidoreductase activity; C:extracellular region; F:metal ion binding	3	-1	1	21	845	865	UCAUUGAGCGCAGCGUUGAUG	CGUCAACGCGGCGCUCAACGA	Cleavage	cdna chromosome:AGPv4:6:155675685:155678583:-1 gene:Zm00001d038371 gene_biotype:protein_coding transcript_biotype:protein_coding description:Zm00001d038371	1
zma-miR397b-5p	Zm00001d011842	protein aspartic protease in guard cell 2-like	P:proteolysis; F:aspartic-type endopeptidase activity; C:cell wall; C:chloroplast; C:apoplast; C:plant-type cell wall; F:DNA binding; C:plastid; C:cytoplasmic membrane-bounded vesicle	3	-1	1	21	1245	1265	UCAUUGAGCGCAGCGUUGAUG	UGUCGACGCUGCGCUCAACGU	Cleavage	cdna chromosome:AGPv4:8:162540520:162541875:1 gene:Zm00001d011842 gene_biotype:protein_coding transcript_biotype:protein_coding description:Zm00001d011842	1
zma-miR397b-5p	Zm00001d035005	PREDICTED: uncharacterized protein LOC103628940	C:mitochondrion	3	-1	1	21	909	929	UCAUUGAGCGCAGCGUUGAUG	CGUCAUCGCUGAGCUCGAUGA	Translation	cdna chromosome:AGPv4:6:1580635:1581624:-1 gene:Zm00001d035005 gene_biotype:protein_coding transcript_biotype:protein_coding description:Zm00001d035005	1
zma-miR397b-5p	Zm00001d054017	signal peptide peptidase 2-like	P:pollen germination; P:proteolysis; C:integral component of membrane; P:pollen development; F:aspartic-type endopeptidase activity; C:membrane; F:hydrolase activity; C:endoplasmic reticulum membrane; C:endoplasmic reticulum; P:metabolic process; F:peptidase activity	3	-1	1	21	1423	1443	UCAUUGAGCGCAGCGUUGAUG	GGUCAACGCUGUGCUCACUGC	Cleavage	cdna chromosome:AGPv4:4:245195523:245206342:-1 gene:Zm00001d054017 gene_biotype:protein_coding transcript_biotype:protein_coding description:Zm00001d054017	1
zma-miR397b-5p	Zm00001d015006	signal peptide peptidase 1-like isoform x1	P:proteolysis; C:integral component of membrane; F:aspartic-type endopeptidase activity; C:membrane; P:pollen germination; F:hydrolase activity; P:pollen development; C:endoplasmic reticulum membrane; F:peptidase activity; C:endoplasmic reticulum; P:metabolic process	3	-1	1	21	580	600	UCAUUGAGCGCAGCGUUGAUG	GGUCAACGCUGUGCUCACUGC	Cleavage	cdna chromosome:AGPv4:5:72018095:72023528:1 gene:Zm00001d015006 gene_biotype:protein_coding transcript_biotype:protein_coding description:Zm00001d015006	1
zma-miR397b-5p	Zm00001d015005	signal peptide peptidase 2	P:proteolysis; C:integral component of membrane; F:aspartic-type endopeptidase activity; P:pollen germination; P:pollen development; C:membrane; F:hydrolase activity; C:endoplasmic reticulum membrane; F:peptidase activity; C:endoplasmic reticulum; C:cytoplasmic membrane-bounded vesicle; P:metabolic process	3	-1	1	21	575	595	UCAUUGAGCGCAGCGUUGAUG	GGUCAACGCUGUGCUCACUGC	Cleavage	cdna chromosome:AGPv4:5:71998753:72002603:1 gene:Zm00001d015005 gene_biotype:protein_coding transcript_biotype:protein_coding description:Zm00001d015005	1
zma-miR397b-5p	Zm00001d017791	uridine-cytidine kinase c-like	F:transferase activity; P:CTP salvage; P:phosphorylation; P:UMP salvage; F:nucleotide binding; F:uridine kinase activity; F:ATP binding; F:kinase activity; P:metabolic process; P:response to abscisic acid; C:cytosol; P:UMP biosynthetic process	3	-1	1	21	1049	1069	UCAUUGAGCGCAGCGUUGAUG	AAUCAAGGCUGUGCUUGGUGA	Cleavage	cdna chromosome:AGPv4:5:206956208:206962117:1 gene:Zm00001d017791 gene_biotype:protein_coding transcript_biotype:protein_coding description:Zm00001d017791	1
zma-miR397b-5p	Zm00001d030581	PREDICTED: uncharacterized protein LOC103639299 isoform X2	C:plastid; C:mitochondrion	3	-1	1	21	1322	1342	UCAUUGAGCGCAGCGUUGAUG	UAUCGCAGCUGUGCUCAAUGA	Cleavage	cdna chromosome:AGPv4:1:146069915:146080106:-1 gene:Zm00001d030581 gene_biotype:protein_coding transcript_biotype:protein_coding description:Zm00001d030581	1
zma-miR397b-5p	Zm00001d048460	cbl-interacting protein kinase 9	F:transferase activity; F:protein serine/threonine kinase activity; P:phosphorylation; F:protein kinase activity; P:protein phosphorylation; F:nucleotide binding; F:ATP binding; F:kinase activity; P:signal transduction; F:transferase activity	3.5	-1	1	21	1090	1110	UCAUUGAGCGCAGCGUUGAUG	CAUUGAUGCUGCAUUCAAUGA	Cleavage	cdna chromosome:AGPv4:9:156719295:156724276:1 gene:Zm00001d048460 gene_biotype:protein_coding transcript_biotype:protein_coding description:Zm00001d048460	1
zma-miR397b-5p	Zm00001d010509	electron transporter	P:oxidation-reduction process; P:cell redox homeostasis; F:electron carrier activity; F:protein disulfide oxidoreductase activity; C:mitochondrion	3.5	-1	1	21	138	158	UCAUUGAGCGCAGCGUUGAUG	CAUCGGCGCUGUCCUCGAUGA	Cleavage	cdna chromosome:AGPv4:8:118572551:118573294:1 gene:Zm00001d010509 gene_biotype:protein_coding transcript_biotype:protein_coding description:Zm00001d010509	1
zma-miR397b-5p	Zm00001d038018	electron transporter	P:oxidation-reduction process; P:cell redox homeostasis; F:electron carrier activity; F:protein disulfide oxidoreductase activity; C:mitochondrion	3.5	-1	1	21	108	128	UCAUUGAGCGCAGCGUUGAUG	CAUCGGCGCUGUCCUCGAUGA	Cleavage	cdna chromosome:AGPv4:6:145332000:145332719:-1 gene:Zm00001d038018 gene_biotype:protein_coding transcript_biotype:protein_coding description:Zm00001d038018	1
zma-miR397b-5p	Zm00001d015089	cbl-interacting protein kinase 1-like	F:transferase activity; F:protein serine/threonine kinase activity; P:phosphorylation; F:protein kinase activity; P:protein phosphorylation; F:nucleotide binding; F:ATP binding; F:kinase activity; P:signal transduction; F:transferase activity	3.5	-1	1	21	675	695	UCAUUGAGCGCAGCGUUGAUG	CAUUGAUGCUGCAUUCAAUGA	Cleavage	cdna chromosome:AGPv4:5:75091665:75094140:-1 gene:Zm00001d015089 gene_biotype:protein_coding transcript_biotype:protein_coding description:Zm00001d015089	1
zma-miR397b-5p	Zm00001d016805	protein aspartic protease in guard cell 2-like	P:proteolysis; F:aspartic-type endopeptidase activity; C:exocyst; P:exocytosis; C:cell wall; C:chloroplast; C:apoplast; C:plant-type cell wall; F:DNA binding; C:plastid; C:cytoplasmic membrane-bounded vesicle	3.5	-1	1	21	1869	1889	UCAUUGAGCGCAGCGUUGAUG	CGUCGACGCUGUGCUCAACGU	Cleavage	cdna chromosome:AGPv4:5:176720309:176723469:-1 gene:Zm00001d016805 gene_biotype:protein_coding transcript_biotype:protein_coding description:Zm00001d016805	1
zma-miR397b-5p	Zm00001d032898	protein aspartic protease in guard cell 2-like	P:proteolysis; F:aspartic-type endopeptidase activity; C:cell wall; C:chloroplast; C:apoplast; C:plant-type cell wall; F:DNA binding; C:plastid; P:secondary cell wall biogenesis; C:Golgi apparatus; C:cytoplasmic membrane-bounded vesicle	3.5	-1	1	21	1587	1607	UCAUUGAGCGCAGCGUUGAUG	CGUCGACGCUGUGCUCAACGU	Cleavage	cdna chromosome:AGPv4:1:242114830:242118000:1 gene:Zm00001d032898 gene_biotype:protein_coding transcript_biotype:protein_coding description:Zm00001d032898	1
zma-miR397b-5p	Zm00001d053276	exocyst complex component exo70b1-like	C:exocyst; P:exocytosis; C:cytosol; C:plasma membrane; P:secondary cell wall biogenesis; C:Golgi apparatus	3.5	-1	1	21	1044	1064	UCAUUGAGCGCAGCGUUGAUG	CGUCGACGCUGUGCUCAACGU	Cleavage	cdna chromosome:AGPv4:4:223809264:223810842:1 gene:Zm00001d053276 gene_biotype:protein_coding transcript_biotype:protein_coding description:Zm00001d053276	1
zma-miR397b-5p	Zm00001d035862	phd zinc finger	F:metal ion binding; F:zinc ion binding; C:plastid; F:helicase activity; P:metabolic process; F:DNA binding	3.5	-1	1	21	3925	3945	UCAUUGAGCGCAGCGUUGAUG	CAACAAUGCUGUGUUUGAUGA	Cleavage	cdna chromosome:AGPv4:6:57387932:57398301:1 gene:Zm00001d035862 gene_biotype:protein_coding transcript_biotype:protein_coding description:Zm00001d035862	1
zma-miR397b-5p	Zm00001d002532	glutamate receptor	F:ionotropic glutamate receptor activity; F:transporter activity; P:ionotropic glutamate receptor signaling pathway; C:integral component of membrane; F:G-protein coupled GABA receptor activity; C:membrane; P:ion transport; P:transport; F:extracellular-glutamate-gated ion channel activity; P:G-protein coupled receptor signaling pathway; P:ion transmembrane transport; P:response to stress	3.5	-1	1	21	477	497	UCAUUGAGCGCAGCGUUGAUG	CAUCGCUGCUGCGGUCAAUGA	Cleavage	cdna chromosome:AGPv4:2:14856388:14861080:1 gene:Zm00001d002532 gene_biotype:protein_coding transcript_biotype:protein_coding description:Zm00001d002532	1
zma-miR397b-5p	Zm00001d005822	flavonoid 3-monooxygenase	F:metal ion binding; P:oxidation-reduction process; F:oxidoreductase activity	3.5	-1	1	21	1119	1139	UCAUUGAGCGCAGCGUUGAUG	CAUCGAGGCUGUGCUCAAGGA	Cleavage	cdna chromosome:AGPv4:2:189708364:189712401:1 gene:Zm00001d005822 gene_biotype:protein_coding transcript_biotype:protein_coding description:Zm00001d005822	1
zma-miR397b-5p	Zm00001d005821	flavonoid 3-monooxygenase	F:metal ion binding; P:oxidation-reduction process; F:oxidoreductase activity	3.5	-1	1	21	1091	1111	UCAUUGAGCGCAGCGUUGAUG	CAUCGAGGCUGUGCUCAAGGA	Cleavage	cdna chromosome:AGPv4:2:189704144:189706705:-1 gene:Zm00001d005821 gene_biotype:protein_coding transcript_biotype:protein_coding description:Zm00001d005821	1
zma-miR397b-5p	Zm00001d027455	cbl-interacting protein kinase 9	F:transferase activity; F:protein serine/threonine kinase activity; P:phosphorylation; F:protein kinase activity; P:protein phosphorylation; F:nucleotide binding; F:ATP binding; F:kinase activity; P:signal transduction; F:transferase activity	3.5	-1	1	21	1022	1042	UCAUUGAGCGCAGCGUUGAUG	CGUUGAUGCUGCAUUCAAUGA	Cleavage	cdna chromosome:AGPv4:1:5610415:5614949:-1 gene:Zm00001d027455 gene_biotype:protein_coding transcript_biotype:protein_coding description:Zm00001d027455	1
zma-miR397b-5p	Zm00001d045631	phd zinc finger	F:metal ion binding; F:zinc ion binding; C:plastid; F:helicase activity; P:metabolic process; F:DNA binding	3.5	-1	1	21	39	59	UCAUUGAGCGCAGCGUUGAUG	CAACAAUGCUGUGUUUGAUGA	Cleavage	cdna chromosome:AGPv4:9:29285315:29290000:1 gene:Zm00001d045631 gene_biotype:protein_coding transcript_biotype:protein_coding description:Zm00001d045631	1
zma-miR397b-5p	Zm00001d039660	cellulose synthase	F:transferase activity; P:cellulose biosynthetic process; C:integral component of membrane; C:membrane; F:cellulose synthase (UDP-forming) activity; F:transferase activity	3.5	-1	1	21	420	440	UCAUUGAGCGCAGCGUUGAUG	AAUCAGUGCUGCCCUCAAUGC	Cleavage	cdna chromosome:AGPv4:3:10945251:10951979:1 gene:Zm00001d039660 gene_biotype:protein_coding transcript_biotype:protein_coding description:Zm00001d039660	1
zma-miR397b-5p	Zm00001d040913	caffeoylshikimate esterase-like	C:plasma membrane; F:catalytic activity	3.5	-1	1	21	159	179	UCAUUGAGCGCAGCGUUGAUG	CAUCAACCUCGUGCUCAAUGA	Cleavage	cdna chromosome:AGPv4:3:78717133:78717823:1 gene:Zm00001d040913 gene_biotype:protein_coding transcript_biotype:protein_coding description:Zm00001d040913	1
zma-miR397b-5p	Zm00001d004731	aldehyde dehydrogenase family 3 member h1	P:cellular aldehyde metabolic process; P:oxidation-reduction process; F:oxidoreductase activity; F:oxidoreductase activity	3.5	-1	1	21	419	439	UCAUUGAGCGCAGCGUUGAUG	GAUCAGCGCCGCGCUCCAUGA	Cleavage	cdna chromosome:AGPv4:2:134453744:134457995:-1 gene:Zm00001d004731 gene_biotype:protein_coding transcript_biotype:protein_coding description:Zm00001d004731	1
zma-miR397b-5p	Zm00001d002865	wd repeat-containing protein 44-like	-	3.5	-1	1	21	2804	2824	UCAUUGAGCGCAGCGUUGAUG	UAUCGAUUUUGUGCUCAGUGA	Cleavage	cdna chromosome:AGPv4:2:24999719:25004968:-1 gene:Zm00001d002865 gene_biotype:protein_coding transcript_biotype:protein_coding description:Zm00001d002865	1
zma-miR397b-5p	Zm00001d004807	coatomer subunit beta-1	P:protein transport; C:membrane; C:Golgi membrane; C:COPI-coated vesicle membrane; P:transport; C:cytoplasm; C:Golgi apparatus; C:cytoplasmic vesicle; C:COPI vesicle coat; P:intracellular protein transport; C:membrane coat; P:vesicle-mediated transport; F:structural molecule activity; C:cytosol	3.5	-1	1	21	2712	2732	UCAUUGAGCGCAGCGUUGAUG	CAUCAGAUCUGCGCUCGAUGG	Cleavage	cdna chromosome:AGPv4:2:140587884:140592773:1 gene:Zm00001d004807 gene_biotype:protein_coding transcript_biotype:protein_coding description:Zm00001d004807	1
zma-miR397b-5p	Zm00001d021815	eukaryotic translation initiation factor 2 subunit gamma-like	F:GTP binding; P:translational initiation; F:GTPase activity; F:translation initiation factor activity; P:GTP catabolic process; F:nucleotide binding; C:cytosol	3.5	-1	1	21	1867	1887	UCAUUGAGCGCAGCGUUGAUG	UAUCAUCGCUGCGUCCAGUGA	Cleavage	cdna chromosome:AGPv4:7:163545671:163559232:1 gene:Zm00001d021815 gene_biotype:protein_coding transcript_biotype:protein_coding description:Zm00001d021815	1
zma-miR397b-5p	Zm00001d038059	conserved oligomeric golgi complex subunit 5	P:intra-Golgi vesicle-mediated transport; C:cytosol; C:Golgi transport complex; C:plastid	3.5	-1	1	21	746	766	UCAUUGAGCGCAGCGUUGAUG	CGUCAAAGCUGCGCUCAGAGG	Cleavage	cdna chromosome:AGPv4:6:146582007:146590408:-1 gene:Zm00001d038059 gene_biotype:protein_coding transcript_biotype:protein_coding description:Zm00001d038059	2
zma-miR397b-5p	Zm00001d042848	tpa: laccase family protein	F:metal ion binding; P:lignin catabolic process; P:oxidation-reduction process; F:oxidoreductase activity; C:apoplast; F:copper ion binding; F:hydroquinone:oxygen oxidoreductase activity; C:extracellular region; C:cytoplasmic membrane-bounded vesicle; P:response to copper ion; P:vegetative to reproductive phase transition of meristem	4	-1	1	21	357	377	UCAUUGAGCGCAGCGUUGAUG	UAUCAACGCUGCGCUCAACAC	Cleavage	cdna chromosome:AGPv4:3:181947006:181957835:-1 gene:Zm00001d042848 gene_biotype:protein_coding transcript_biotype:protein_coding description:Zm00001d042848	1
zma-miR397b-5p	Zm00001d047964	exocyst complex component exo70b1-like	C:exocyst; P:exocytosis; C:cytosol; C:plasma membrane; P:secondary cell wall biogenesis; C:Golgi apparatus	4	-1	1	21	1037	1057	UCAUUGAGCGCAGCGUUGAUG	CGUCGGCGCUGUGCUCAACGU	Cleavage	cdna chromosome:AGPv4:9:146538059:146539630:1 gene:Zm00001d047964 gene_biotype:protein_coding transcript_biotype:protein_coding description:Zm00001d047964	1
zma-miR397b-5p	Zm00001d043981	exosome complex component rrp40	F:RNA binding; F:exonuclease activity; C:exosome (RNase complex); P:nucleic acid phosphodiester bond hydrolysis	4	-1	1	21	4764	4784	UCAUUGAGCGCAGCGUUGAUG	CGUCGAUGUUGCCUUCAGUGA	Cleavage	cdna chromosome:AGPv4:3:215530136:215537537:-1 gene:Zm00001d043981 gene_biotype:protein_coding transcript_biotype:protein_coding description:Zm00001d043981	1
zma-miR397b-5p	Zm00001d034627	phd finger protein	F:metal ion binding; P:regulation of transcription	4	-1	1	21	394	414	UCAUUGAGCGCAGCGUUGAUG	CAUCAACUUUGCGCGCGAUGG	Cleavage	cdna chromosome:AGPv4:1:298407979:298411934:-1 gene:Zm00001d034627 gene_biotype:protein_coding transcript_biotype:protein_coding description:Zm00001d034627	1
zma-miR397b-5p	Zm00001d037215	glutaredoxin-related-like protein	P:oxidation-reduction process; P:intracellular signal transduction; P:cell redox homeostasis; F:electron carrier activity; F:protein disulfide oxidoreductase activity	4	-1	1	21	1170	1190	UCAUUGAGCGCAGCGUUGAUG	UAUCGAUGUUCUGUUCAAUGA	Translation	cdna chromosome:AGPv4:6:116217062:116229722:-1 gene:Zm00001d037215 gene_biotype:protein_coding transcript_biotype:protein_coding description:Zm00001d037215	1
zma-miR397b-5p	Zm00001d052931	acyl-coenzyme a oxidase peroxisomal	P:fatty acid beta-oxidation; F:structural constituent of ribosome; C:peroxisome; F:oxidoreductase activity	4	-1	1	21	624	644	UCAUUGAGCGCAGCGUUGAUG	CAGCAAUGCUGCGCUUCAUGG	Cleavage	cdna chromosome:AGPv4:4:205249788:205256765:-1 gene:Zm00001d052931 gene_biotype:protein_coding transcript_biotype:protein_coding description:Zm00001d052931	1
zma-miR397b-5p	Zm00001d053206	shaggy-related protein kinase alpha	F:kinase activity; F:ATP binding; F:protein kinase activity; P:phosphorylation; P:protein phosphorylation; F:transferase activity	4	-1	1	21	480	500	UCAUUGAGCGCAGCGUUGAUG	CGUUGAUGCUGCAUUCAAUGG	Cleavage	cdna chromosome:AGPv4:4:219890775:219894865:1 gene:Zm00001d053206 gene_biotype:protein_coding transcript_biotype:protein_coding description:Zm00001d053206	1
zma-miR397b-5p	Zm00001d048089	hypothetical protein ZEAMMB73_810568	partial	4	-1	1	21	3617	3637	UCAUUGAGCGCAGCGUUGAUG	AAUCAAUGUUGUCCUCAAUGC	Cleavage	cdna chromosome:AGPv4:9:149896404:149906372:1 gene:Zm00001d048089 gene_biotype:protein_coding transcript_biotype:protein_coding description:Zm00001d048089	1
zma-miR397b-5p	Zm00001d026439	clustered mitochondria protein isoform x1	C:cytosol; C:cytoplasmic membrane-bounded vesicle	4.5	-1	1	21	120	140	UCAUUGAGCGCAGCGUUGAUG	CAUCAGCGCCGCGCUCGAAGG	Cleavage	cdna chromosome:AGPv4:10:145882464:145896538:1 gene:Zm00001d026439 gene_biotype:protein_coding transcript_biotype:protein_coding description:Zm00001d026439	1
zma-miR397b-5p	Zm00001d024702	tryptophan synthase beta chain 1	C:plastid; P:tryptophan metabolic process; C:chloroplast; F:tryptophan synthase activity; P:cellular amino acid biosynthetic process; F:lyase activity; P:aromatic amino acid family biosynthetic process; P:tryptophan biosynthetic process; C:chloroplast envelope; C:chloroplast stroma; P:response to salt stress; P:response to oxidative stress; C:plasma membrane	4.5	-1	1	21	1220	1240	UCAUUGAGCGCAGCGUUGAUG	CAUCAGUGCUGGGCUCGAUUA	Translation	cdna chromosome:AGPv4:10:84130306:84133108:-1 gene:Zm00001d024702 gene_biotype:protein_coding transcript_biotype:protein_coding description:Zm00001d024702	1
zma-miR397b-5p	Zm00001d053984	anthranilate phosphoribosyltransferase	P:metabolic process; F:transferase activity	5	-1	1	21	1835	1855	UCAUUGAGCGCAGCGUUGAUG	CAUCGACGCUGCGCUCGACCG	Cleavage	cdna chromosome:AGPv4:4:244585903:244597338:1 gene:Zm00001d053984 gene_biotype:protein_coding transcript_biotype:protein_coding description:Zm00001d053984	1
zma-miR397b-5p	Zm00001d054107	fam10 family protein at4g22670-like	P:response to cadmium ion; C:cytosol	5	-1	1	21	1108	1128	UCAUUGAGCGCAGCGUUGAUG	GAUCAAUGCUGUGCUCAAGAA	Cleavage	cdna chromosome:AGPv4:4:246781247:246784551:1 gene:Zm00001d054107 gene_biotype:protein_coding transcript_biotype:protein_coding description:Zm00001d054107	1
zma-miR397b-5p	Zm00001d051849	dna-binding protein chloroplast	F:DNA binding; F:metal ion binding; F:zinc ion binding	5	-1	1	21	4469	4489	UCAUUGAGCGCAGCGUUGAUG	CAUCAAAGUUGCGCUUGAUUU	Cleavage	cdna chromosome:AGPv4:4:172182626:172202416:-1 gene:Zm00001d051849 gene_biotype:protein_coding transcript_biotype:protein_coding description:Zm00001d051849	1
zma-miR167g-3p	Zm00001d022188	copper-transporting atpase chloroplastic	F:metal ion binding; P:metal ion transport	2	-1	1	20	449	468	GGUCAUGCUGUAGUUUCAUC	GAUGAGACUGCAGCAUGAUU	Cleavage	cdna chromosome:AGPv4:7:172304384:172308467:1 gene:Zm00001d022188 gene_biotype:protein_coding transcript_biotype:protein_coding description:Zm00001d022188	1
zma-miR167g-3p	Zm00001d023544	filament-like plant protein 3	F:carbon-nitrogen ligase activity	2	-1	1	20	874	893	GGUCAUGCUGUAGUUUCAUC	CAUGAUAUUACAGCAUGAUC	Cleavage	cdna chromosome:AGPv4:10:9592581:9598064:-1 gene:Zm00001d023544 gene_biotype:protein_coding transcript_biotype:protein_coding description:Zm00001d023544	1
zma-miR167g-3p	Zm00001d003255	protein phr1-like 1	F:chromatin binding; F:DNA binding	3	-1	1	20	666	685	GGUCAUGCUGUAGUUUCAUC	GAUGAACCUAAAGCAUGAUC	Translation	cdna chromosome:AGPv4:2:38076810:38079659:1 gene:Zm00001d003255 gene_biotype:protein_coding transcript_biotype:protein_coding description:Zm00001d003255	1
zma-miR167g-3p	Zm00001d038109	cyclin-dependent kinase d-1	F:kinase activity; F:ATP binding; F:protein kinase activity; P:phosphorylation; F:nucleotide binding; P:protein phosphorylation; F:transferase activity	3	-1	1	20	1185	1204	GGUCAUGCUGUAGUUUCAUC	UCUGAACCUGCAGCAUGGCC	Cleavage	cdna chromosome:AGPv4:6:148254783:148259907:1 gene:Zm00001d038109 gene_biotype:protein_coding transcript_biotype:protein_coding description:Zm00001d038109	1
zma-miR167g-3p	Zm00001d029121	protease complex subunit 3	P:proteolysis; F:serine-type endopeptidase activity; F:peptidase activity; C:plastid; C:mitochondrion; C:chloroplast envelope; C:chloroplast stroma; P:isopentenyl diphosphate biosynthetic process	3	-1	1	20	3413	3432	GGUCAUGCUGUAGUUUCAUC	UAAGAAACUAUAGCACGACC	Cleavage	cdna chromosome:AGPv4:1:58944824:58953951:-1 gene:Zm00001d029121 gene_biotype:protein_coding transcript_biotype:protein_coding description:Zm00001d029121	1
zma-miR167g-3p	Zm00001d053109	PREDICTED: uncharacterized protein LOC103654600 isoform X1	C:nucleus	3.5	-1	1	20	2877	2896	GGUCAUGCUGUAGUUUCAUC	GAUGAAGCUGCAGCACGGCU	Cleavage	cdna chromosome:AGPv4:4:214211925:214218577:-1 gene:Zm00001d053109 gene_biotype:protein_coding transcript_biotype:protein_coding description:Zm00001d053109	1
zma-miR167g-3p	Zm00001d024744	dual specificity protein kinase zak2	F:ATP binding; F:protein kinase activity; P:protein phosphorylation; F:transferase activity	3.5	-1	1	20	977	996	GGUCAUGCUGUAGUUUCAUC	CAAAAAACUACAGCAUGGCC	Cleavage	cdna chromosome:AGPv4:10:85872250:85876451:-1 gene:Zm00001d024744 gene_biotype:protein_coding transcript_biotype:protein_coding description:Zm00001d024744	1
zma-miR167g-3p	Zm00001d037533	e3 ubiquitin-protein ligase atl41-like	F:metal ion binding; F:zinc ion binding; P:protein ubiquitination; F:ubiquitin-protein transferase activity	3.5	-1	1	20	71	90	GGUCAUGCUGUAGUUUCAUC	GCUGAAAUUAUGGCGUGGCC	Cleavage	cdna chromosome:AGPv4:6:128418712:128419587:1 gene:Zm00001d037533 gene_biotype:protein_coding transcript_biotype:protein_coding description:Zm00001d037533	1
zma-miR167g-3p	Zm00001d040242	nuclear transport factor 2 -like protein	C:chloroplast thylakoid membrane; C:chloroplast; C:plastid	3.5	-1	1	20	66	85	GGUCAUGCUGUAGUUUCAUC	GAUGCAGCUCCAGCAUGGCC	Translation	cdna chromosome:AGPv4:3:33401353:33402804:-1 gene:Zm00001d040242 gene_biotype:protein_coding transcript_biotype:protein_coding description:Zm00001d040242	1
zma-miR167g-3p	Zm00001d037994	transcription factor myb44-like	F:chromatin binding; F:DNA binding	3.5	-1	1	20	933	952	GGUCAUGCUGUAGUUUCAUC	GACGAAGCUGGAGCAUGACC	Translation	cdna chromosome:AGPv4:6:144651004:144652113:1 gene:Zm00001d037994 gene_biotype:protein_coding transcript_biotype:protein_coding description:Zm00001d037994	1
zma-miR167g-3p	Zm00001d009196	zinc finger homeobox protein 3-like isoform x1	-	3.5	-1	1	20	867	886	GGUCAUGCUGUAGUUUCAUC	GAUCAGAUUACGGUGUGACC	Cleavage	cdna chromosome:AGPv4:8:42144936:42152928:1 gene:Zm00001d009196 gene_biotype:protein_coding transcript_biotype:protein_coding description:Zm00001d009196	1
zma-miR167g-3p	Zm00001d016061	plastid division protein pdv1	P:chloroplast fission	3.5	-1	1	20	1311	1330	GGUCAUGCUGUAGUUUCAUC	GUUGGGGCUACAGUAUGAUC	Cleavage	cdna chromosome:AGPv4:5:142159381:142161740:1 gene:Zm00001d016061 gene_biotype:protein_coding transcript_biotype:protein_coding description:Zm00001d016061	1
zma-miR167g-3p	Zm00001d043989	f-box kelch-repeat protein at3g61590-like	P:mitotic G1 DNA damage checkpoint; F:cyclin binding; P:cellular response to DNA damage stimulus; P:SCF-dependent proteasomal ubiquitin-dependent protein catabolic process; C:SCF ubiquitin ligase complex; P:organ development	3.5	-1	1	20	1812	1831	GGUCAUGCUGUAGUUUCAUC	UUAGAGGUUACAGCAUGACC	Cleavage	cdna chromosome:AGPv4:3:215689351:215692318:-1 gene:Zm00001d043989 gene_biotype:protein_coding transcript_biotype:protein_coding description:Zm00001d043989	1
zma-miR167g-3p	Zm00001d026473	peroxisomal membrane	C:cell wall	3.5	-1	1	20	411	430	GGUCAUGCUGUAGUUUCAUC	CCUGAGGCUACAGCACGACC	Cleavage	cdna chromosome:AGPv4:10:146567118:146568109:1 gene:Zm00001d026473 gene_biotype:protein_coding transcript_biotype:protein_coding description:Zm00001d026473	1
zma-miR167g-3p	Zm00001d042772	60s ribosomal protein l10a-1	F:structural constituent of ribosome; F:RNA binding; P:translation; C:large ribosomal subunit; C:ribonucleoprotein complex; C:ribosome	3.5	-1	1	20	1056	1075	GGUCAUGCUGUAGUUUCAUC	UUUGAAGCUACGGUAUGGUC	Cleavage	cdna chromosome:AGPv4:3:179265394:179268707:-1 gene:Zm00001d042772 gene_biotype:protein_coding transcript_biotype:protein_coding description:Zm00001d042772	1
zma-miR167g-3p	Zm00001d017092	elongation factor tu	C:chloroplast thylakoid membrane; C:chloroplast thylakoid; C:membrane; P:GTP catabolic process; C:nucleoid; P:translational elongation; C:nucleus; F:nucleotide binding; F:GTP binding; C:apoplast; F:translation elongation factor activity; C:chloroplast envelope; C:nucleolus; C:intracellular; F:GTPase activity; C:plastid; C:chloroplast; P:translation	3.5	-1	1	20	1496	1515	GGUCAUGCUGUAGUUUCAUC	UGUGAAAUUGUAGUAUGACA	Cleavage	cdna chromosome:AGPv4:5:185199669:185201232:1 gene:Zm00001d017092 gene_biotype:protein_coding transcript_biotype:protein_coding description:Zm00001d017092	1
zma-miR167g-3p	Zm00001d029392	f-box protein at1g78280	P:metabolic process; C:cytosol; F:transferase activity	3.5	-1	1	20	351	370	GGUCAUGCUGUAGUUUCAUC	CAUGGAACUCCAGCAUGAUG	Translation	cdna chromosome:AGPv4:1:68670531:68675949:1 gene:Zm00001d029392 gene_biotype:protein_coding transcript_biotype:protein_coding description:Zm00001d029392	1
zma-miR167g-3p	Zm00001d049855	exosome complex component rrp43	F:exonuclease activity; P:nucleic acid phosphodiester bond hydrolysis; C:cytosol	3.5	-1	1	20	2841	2860	GGUCAUGCUGUAGUUUCAUC	AAUGAAAUGACAGUAUGACA	Cleavage	cdna chromosome:AGPv4:4:48343933:48358157:1 gene:Zm00001d049855 gene_biotype:protein_coding transcript_biotype:protein_coding description:Zm00001d049855	1
zma-miR167g-3p	Zm00001d049158	hlh dna-binding domain superfamily protein	F:protein dimerization activity; F:DNA binding	3.5	-1	1	20	943	962	GGUCAUGCUGUAGUUUCAUC	CAUGAAGCUACUGCAGGACC	Cleavage	cdna chromosome:AGPv4:4:18372576:18374628:1 gene:Zm00001d049158 gene_biotype:protein_coding transcript_biotype:protein_coding description:Zm00001d049158	1
zma-miR167g-3p	Zm00001d015779	14-3-3-like protein gf14-a	F:protein domain specific binding	3.5	-1	1	20	117	136	GGUCAUGCUGUAGUUUCAUC	AAUGAAACGACAGCGUGCCC	Cleavage	cdna chromosome:AGPv4:5:118773282:118856166:1 gene:Zm00001d015779 gene_biotype:protein_coding transcript_biotype:protein_coding description:Zm00001d015779	1
zma-miR167g-3p	Zm00001d007069	nudc domain-containing protein 2	-	3.5	-1	1	20	306	325	GGUCAUGCUGUAGUUUCAUC	GGUGAUUUUGCAGCAUGACC	Cleavage	cdna chromosome:AGPv4:2:221364843:221368368:-1 gene:Zm00001d007069 gene_biotype:protein_coding transcript_biotype:protein_coding description:Zm00001d007069	1
zma-miR167g-3p	Zm00001d018916	nuclease harbi1	-	3.5	-1	1	20	4796	4815	GGUCAUGCUGUAGUUUCAUC	UAUGAAAUUACAGCUUUACC	Cleavage	cdna chromosome:AGPv4:7:9215296:9221211:-1 gene:Zm00001d018916 gene_biotype:protein_coding transcript_biotype:protein_coding description:Zm00001d018916	1
zma-miR167g-3p	Zm00001d043567	hypothetical protein ZEAMMB73_716616	-	3.5	-1	1	20	156	175	GGUCAUGCUGUAGUUUCAUC	CCUAAGGUUACAGCAUGACC	Cleavage	cdna chromosome:AGPv4:3:204196465:204196785:-1 gene:Zm00001d043567 gene_biotype:protein_coding transcript_biotype:protein_coding description:Zm00001d043567	1
zma-miR167g-3p	Zm00001d039192	probable protein phosphatase 2c 52	F:metal ion binding; F:hydrolase activity; P:protein dephosphorylation; F:catalytic activity; F:protein serine/threonine phosphatase activity; F:phosphoprotein phosphatase activity	4	-1	1	20	1610	1629	GGUCAUGCUGUAGUUUCAUC	GGUGAAGUUCCAGCAUGACA	Translation	cdna chromosome:AGPv4:6:172237504:172245052:1 gene:Zm00001d039192 gene_biotype:protein_coding transcript_biotype:protein_coding description:Zm00001d039192	1
zma-miR167g-3p	Zm00001d029553	zinc finger protein zat4-like	F:metal ion binding	4	-1	1	20	324	343	GGUCAUGCUGUAGUUUCAUC	GAUGGAACUGGAGCGUGAUU	Translation	cdna chromosome:AGPv4:1:75904497:75905537:-1 gene:Zm00001d029553 gene_biotype:protein_coding transcript_biotype:protein_coding description:Zm00001d029553	1
zma-miR167g-3p	Zm00001d038480	poly polymerase alpha-like isoform x2	C:cytoplasmic membrane-bounded vesicle	4	-1	1	20	985	1004	GGUCAUGCUGUAGUUUCAUC	GAUGAAGCAGCAGCAGGACC	Cleavage	cdna chromosome:AGPv4:6:158345779:158351454:1 gene:Zm00001d038480 gene_biotype:protein_coding transcript_biotype:protein_coding description:Zm00001d038480	1
zma-miR167g-3p	Zm00001d020826	transcription factor bhlh49	F:protein dimerization activity; C:nucleus; C:plastid; P:positive regulation of flower development	4	-1	1	20	1190	1209	GGUCAUGCUGUAGUUUCAUC	GAUGAAGCUGCUGCAGGACC	Cleavage	cdna chromosome:AGPv4:7:133997692:134000698:1 gene:Zm00001d020826 gene_biotype:protein_coding transcript_biotype:protein_coding description:Zm00001d020826	1
zma-miR167g-3p	Zm00001d036715	transmembrane 9 superfamily member 4-like	C:integral component of membrane; C:vacuolar membrane; C:plant-type cell wall; C:Golgi apparatus; C:endosome; C:trans-Golgi network; C:cytoplasmic membrane-bounded vesicle; C:membrane	4	-1	1	20	2117	2136	GGUCAUGCUGUAGUUUCAUC	GAUGAAAAUGUAGCAUGGUU	Cleavage	cdna chromosome:AGPv4:6:98447529:98450787:-1 gene:Zm00001d036715 gene_biotype:protein_coding transcript_biotype:protein_coding description:Zm00001d036715	1
zma-miR167g-3p	Zm00001d053077	dna ligase 1-like	C:cytosol; F:copper ion binding	4	-1	1	20	55	74	GGUCAUGCUGUAGUUUCAUC	GAUGAACCUAAAGCAUGAUG	Translation	cdna chromosome:AGPv4:4:212575931:212576361:-1 gene:Zm00001d053077 gene_biotype:protein_coding transcript_biotype:protein_coding description:Zm00001d053077	1
zma-miR167g-3p	Zm00001d044271	protein root hair defective 3-like	C:integral component of membrane; C:membrane; P:GTP catabolic process; F:hydrolase activity; F:nucleotide binding; F:GTP binding; C:endoplasmic reticulum membrane; C:endoplasmic reticulum; P:metabolic process; F:GTPase activity; P:ER to Golgi vesicle-mediated transport; C:vacuolar membrane; P:root epidermal cell differentiation; P:cell tip growth; C:cytoplasm; P:actin cytoskeleton organization; P…	4	-1	1	20	249	268	GGUCAUGCUGUAGUUUCAUC	GAUGACAUUACAGGAUGACA	Cleavage	cdna chromosome:AGPv4:3:223463306:223464403:1 gene:Zm00001d044271 gene_biotype:protein_coding transcript_biotype:protein_coding description:Zm00001d044271	1
zma-miR167g-3p	Zm00001d038463	replication protein a 70 kda dna-binding subunit b-like isoform x1	-	4	-1	1	20	323	342	GGUCAUGCUGUAGUUUCAUC	UAGAAAACUGCAGCAUGAUC	Cleavage	cdna chromosome:AGPv4:6:157765836:157774621:1 gene:Zm00001d038463 gene_biotype:protein_coding transcript_biotype:protein_coding description:Zm00001d038463	1
zma-miR167g-3p	Zm00001d009111	regulator of chromosome condensation family protein	F:structural constituent of ribosome; F:protein kinase activity; P:protein phosphorylation; P:translation; F:ATP binding; P:oxidation-reduction process; C:ribosome; F:nitronate monooxygenase activity; C:intracellular; F:transferase activity	4	-1	1	20	1523	1542	GGUCAUGCUGUAGUUUCAUC	GAUGAACCUAAAGCAUGAUG	Translation	cdna chromosome:AGPv4:8:37072470:37077657:-1 gene:Zm00001d009111 gene_biotype:protein_coding transcript_biotype:protein_coding description:Zm00001d009111	1
zma-miR167g-3p	Zm00001d010460	replication protein a 70 kda dna-binding subunit b-like isoform x1	-	4	-1	1	20	337	356	GGUCAUGCUGUAGUUUCAUC	UAGAAAACUGCAGCAUGAUC	Cleavage	cdna chromosome:AGPv4:8:116268070:116273853:-1 gene:Zm00001d010460 gene_biotype:protein_coding transcript_biotype:protein_coding description:Zm00001d010460	1
zma-miR167g-3p	Zm00001d051382	replication protein a 70 kda dna-binding subunit b-like isoform x1	P:DNA repair; P:DNA duplex unwinding; F:DNA helicase activity; P:telomere maintenance	4	-1	1	20	357	376	GGUCAUGCUGUAGUUUCAUC	UAGAAAACUGCAGCAUGAUC	Cleavage	cdna chromosome:AGPv4:4:156508807:156514144:1 gene:Zm00001d051382 gene_biotype:protein_coding transcript_biotype:protein_coding description:Zm00001d051382	1
zma-miR167g-3p	Zm00001d021980	pentatricopeptide repeat-containing protein at1g25360	-	4	-1	1	20	1881	1900	GGUCAUGCUGUAGUUUCAUC	GAUGACACCACAGCAUGAUG	Cleavage	cdna chromosome:AGPv4:7:167518663:167521071:-1 gene:Zm00001d021980 gene_biotype:protein_coding transcript_biotype:protein_coding description:Zm00001d021980	1
zma-miR167g-3p	Zm00001d052408	at hook motif-containing	P:DNA repair; P:DNA duplex unwinding; F:DNA helicase activity; P:telomere maintenance; F:helicase activity; F:ATP binding; C:mitochondrion; C:cytoplasmic membrane-bounded vesicle	4	-1	1	20	1682	1701	GGUCAUGCUGUAGUUUCAUC	UAGAAAACUGCAGCAUGAUC	Cleavage	cdna chromosome:AGPv4:4:189234110:189243871:-1 gene:Zm00001d052408 gene_biotype:protein_coding transcript_biotype:protein_coding description:Zm00001d052408	1
zma-miR167g-3p	Zm00001d029228	developmentally-regulated g-protein 3	F:GTP binding; F:nucleotide binding; F:GDP binding; F:GTPase activity; P:GTP catabolic process; C:cytosol	4	-1	1	20	679	698	GGUCAUGCUGUAGUUUCAUC	GAUGAACCUAAAGCAUGAUG	Translation	cdna chromosome:AGPv4:1:63143609:63153057:1 gene:Zm00001d029228 gene_biotype:protein_coding transcript_biotype:protein_coding description:Zm00001d029228	1
zma-miR167g-3p	Zm00001d029544	helicase protein mom1-like	F:amino acid binding; P:metabolic process; F:helicase activity; F:nucleic acid binding; F:ATP binding; F:DNA binding; F:metal ion binding; F:zinc ion binding; C:nucleus	4	-1	1	20	679	698	GGUCAUGCUGUAGUUUCAUC	GAUGAACCUAAAGCAUGAUG	Translation	cdna chromosome:AGPv4:1:75649781:75659170:1 gene:Zm00001d029544 gene_biotype:protein_coding transcript_biotype:protein_coding description:Zm00001d029544	1
zma-miR167g-3p	Zm00001d051048	helicase protein mom1-like	F:amino acid binding; P:metabolic process; F:helicase activity; F:nucleic acid binding; F:ATP binding; F:DNA binding; F:metal ion binding; F:zinc ion binding; C:nucleus	4	-1	1	20	1069	1088	GGUCAUGCUGUAGUUUCAUC	GAUGAACCUAAAGCAUGAUG	Translation	cdna chromosome:AGPv4:4:138664616:138682976:-1 gene:Zm00001d051048 gene_biotype:protein_coding transcript_biotype:protein_coding description:Zm00001d051048	1
zma-miR167g-3p	Zm00001d044224	cysteine sulfinate desulfinase cysteine desulfurase and related enzymes	C:chloroplast stroma; C:chloroplast; C:plastid	4	-1	1	20	911	930	GGUCAUGCUGUAGUUUCAUC	CGAGAAACCACAGCAUGAUC	Cleavage	cdna chromosome:AGPv4:3:222403426:222408891:-1 gene:Zm00001d044224 gene_biotype:protein_coding transcript_biotype:protein_coding description:Zm00001d044224	1
zma-miR167g-3p	Zm00001d005685	ring-h2 finger protein atl46-like	F:metal ion binding; F:zinc ion binding	4	-1	1	20	675	694	GGUCAUGCUGUAGUUUCAUC	GCAGAAACUGCAGCAGGACC	Cleavage	cdna chromosome:AGPv4:2:183315360:183316496:1 gene:Zm00001d005685 gene_biotype:protein_coding transcript_biotype:protein_coding description:Zm00001d005685	1
zma-miR167g-3p	Zm00001d044261	zinc finger protein nutcracker-like	F:metal ion binding; F:nucleic acid binding; P:regulation of cell division; P:regulation of epidermal cell differentiation; P:regulation of meristem growth; F:protein homodimerization activity; P:root development	4	-1	1	20	1112	1131	GGUCAUGCUGUAGUUUCAUC	GAUCAGGCGACGGCAUGACC	Cleavage	cdna chromosome:AGPv4:3:223243100:223246177:1 gene:Zm00001d044261 gene_biotype:protein_coding transcript_biotype:protein_coding description:Zm00001d044261	1
zma-miR167g-3p	Zm00001d033465	unknown	C:plasma membrane; C:membrane	4	-1	1	20	790	809	GGUCAUGCUGUAGUUUCAUC	GAUGGUACUGCAGCAAGGCC	Cleavage	cdna chromosome:AGPv4:1:263445281:263448465:1 gene:Zm00001d033465 gene_biotype:protein_coding transcript_biotype:protein_coding description:Zm00001d033465	1
zma-miR167g-3p	Zm00001d051206	serine carboxypeptidase-like 34	P:proteolysis; C:vacuole; C:plant-type cell wall; F:serine-type carboxypeptidase activity; F:carboxypeptidase activity; C:cytoplasmic membrane-bounded vesicle; F:hydrolase activity	4	-1	1	20	835	854	GGUCAUGCUGUAGUUUCAUC	GGUGCGACUUCAGCAUGGCC	Translation	cdna chromosome:AGPv4:4:148675866:148680836:1 gene:Zm00001d051206 gene_biotype:protein_coding transcript_biotype:protein_coding description:Zm00001d051206	1
zma-miR167g-3p	Zm00001d044197	pentatricopeptide repeat-containing protein at4g21300 isoform x1	C:mitochondrion	4	-1	1	20	1535	1554	GGUCAUGCUGUAGUUUCAUC	ACGGAGACUACAGCAUUACC	Cleavage	cdna chromosome:AGPv4:3:221729747:221732190:1 gene:Zm00001d044197 gene_biotype:protein_coding transcript_biotype:protein_coding description:Zm00001d044197	1
zma-miR167g-3p	Zm00001d016532	uncharacterized protein LOC100273668	-	4	-1	1	20	526	545	GGUCAUGCUGUAGUUUCAUC	CAUGAAACUGCAGUUUGAUA	Cleavage	cdna chromosome:AGPv4:5:166583492:166584211:1 gene:Zm00001d016532 gene_biotype:protein_coding transcript_biotype:protein_coding description:Zm00001d016532	1
zma-miR167g-3p	Zm00001d024346	hypothetical protein ZEAMMB73_716616	-	4	-1	1	20	333	352	GGUCAUGCUGUAGUUUCAUC	CCUGAGGCUGCAGCACGACC	Cleavage	cdna chromosome:AGPv4:10:65900814:65901513:-1 gene:Zm00001d024346 gene_biotype:protein_coding transcript_biotype:protein_coding description:Zm00001d024346	1
zma-miR167g-3p	Zm00001d023979	diacylglycerol kinase 2	F:transferase activity; P:intracellular signal transduction; P:response to wounding; P:phosphorylation; F:diacylglycerol kinase activity; P:leaf development; F:nucleotide binding; F:ATP binding; P:root development; F:kinase activity; P:metabolic process; P:protein kinase C-activating G-protein coupled receptor signaling pathway; F:NAD+ kinase activity	4.5	-1	1	20	458	477	GGUCAUGCUGUAGUUUCAUC	GAUGGAACUGUAGCAUGGGU	Cleavage	cdna chromosome:AGPv4:10:33922143:33925241:-1 gene:Zm00001d023979 gene_biotype:protein_coding transcript_biotype:protein_coding description:Zm00001d023979	1
zma-miR167g-3p	Zm00001d040827	uncharacterized protein LOC100193101	C:plastid; C:chloroplast stroma; C:chloroplast	4.5	-1	1	20	3481	3501	GGUCAUG-CUGUAGUUUCAUC	GAUGAAACUACAGAUAUGACA	Cleavage	cdna chromosome:AGPv4:3:68155593:68167289:-1 gene:Zm00001d040827 gene_biotype:protein_coding transcript_biotype:protein_coding description:Zm00001d040827	1
zma-miR167g-3p	Zm00001d029818	syndetin isoform x1	C:cytoplasmic membrane-bounded vesicle	4.5	-1	1	20	171	190	GGUCAUGCUGUAGUUUCAUC	GAUGGAAUUAGAACAUGACU	Translation	cdna chromosome:AGPv4:1:88441418:88443742:1 gene:Zm00001d029818 gene_biotype:protein_coding transcript_biotype:protein_coding description:Zm00001d029818	1
zma-miR167g-3p	Zm00001d009236	sumo protease	P:proteolysis; F:SUMO-specific protease activity; F:cysteine-type peptidase activity; P:positive regulation of flower development; F:peptidase activity; P:protein desumoylation; P:regulation of flower development	4.5	-1	1	20	420	439	GGUCAUGCUGUAGUUUCAUC	GAUGGGACUGUGGCAUGUUC	Cleavage	cdna chromosome:AGPv4:8:45786329:45787680:-1 gene:Zm00001d009236 gene_biotype:protein_coding transcript_biotype:protein_coding description:Zm00001d009236	1
zma-miR167g-3p	Zm00001d005188	cytochrome b5 domain-containing protein rlf	F:metal ion binding; F:heme binding; C:cytosol; P:lateral root formation	4.5	-1	1	20	826	845	GGUCAUGCUGUAGUUUCAUC	GAUGAAAUUACUGCAUUGUC	Cleavage	cdna chromosome:AGPv4:2:163003511:163010881:1 gene:Zm00001d005188 gene_biotype:protein_coding transcript_biotype:protein_coding description:Zm00001d005188	1
zma-miR167g-3p	Zm00001d040379	expansin-a11-like isoform x1	C:cell wall; P:syncytium formation; P:plant-type cell wall organization; C:membrane; P:plant-type cell wall loosening; C:extracellular region; C:plant-type cell wall; C:cytoplasmic membrane-bounded vesicle; P:response to red light; P:regulation of stomatal movement	4.5	-1	1	20	791	810	GGUCAUGCUGUAGUUUCAUC	GAUGGAGCUACGGCCAGACC	Cleavage	cdna chromosome:AGPv4:3:40803245:40804697:1 gene:Zm00001d040379 gene_biotype:protein_coding transcript_biotype:protein_coding description:Zm00001d040379	1
zma-miR167g-3p	Zm00001d044765	anthranilic acid methyltransferase 1	F:methyltransferase activity; F:transferase activity; P:methylation; P:defense response	4.5	-1	1	20	48	67	GGUCAUGCUGUAGUUUCAUC	GAUGAGAAUAGAGCGUGAUC	Translation	cdna chromosome:AGPv4:9:1839189:1841182:-1 gene:Zm00001d044765 gene_biotype:protein_coding transcript_biotype:protein_coding description:Zm00001d044765	1
zma-miR167g-3p	Zm00001d037151	erwinia induced protein 1	F:peptidoglycan binding; C:anchored component of plasma membrane; P:immune response; C:cytoplasmic membrane-bounded vesicle	4.5	-1	1	20	1375	1394	GGUCAUGCUGUAGUUUCAUC	GGUGAAACUUUGGUAUGAUU	Translation	cdna chromosome:AGPv4:6:113968040:113971501:1 gene:Zm00001d037151 gene_biotype:protein_coding transcript_biotype:protein_coding description:Zm00001d037151	1
zma-miR167g-3p	Zm00001d049621	wd repeat-containing protein 26-like	-	4.5	-1	1	20	1407	1426	GGUCAUGCUGUAGUUUCAUC	GAUGGAAUUAUGGUAUUACU	Cleavage	cdna chromosome:AGPv4:4:37864883:37871561:1 gene:Zm00001d049621 gene_biotype:protein_coding transcript_biotype:protein_coding description:Zm00001d049621	1
zma-miR167g-3p	Zm00001d012067	hlh dna-binding domain superfamily protein	F:protein dimerization activity; F:DNA binding; C:nucleus	4.5	-1	1	20	1306	1325	GGUCAUGCUGUAGUUUCAUC	GAUGAAGCUGCUGCAGGAUC	Cleavage	cdna chromosome:AGPv4:8:167566134:167569155:1 gene:Zm00001d012067 gene_biotype:protein_coding transcript_biotype:protein_coding description:Zm00001d012067	1
zma-miR167g-3p	Zm00001d011177	vacuolar protein-sorting-associated protein 33 homolog	P:vesicle docking involved in exocytosis; P:vesicle-mediated transport; C:cytosol; C:plant-type vacuole membrane	4.5	-1	1	20	930	949	GGUCAUGCUGUAGUUUCAUC	GAUGAGAUUUCAGCAUGUCU	Translation	cdna chromosome:AGPv4:8:141824731:141849758:-1 gene:Zm00001d011177 gene_biotype:protein_coding transcript_biotype:protein_coding description:Zm00001d011177	1
zma-miR167g-3p	Zm00001d052584	protein kinase superfamily protein	F:ATP binding; F:protein kinase activity; P:protein phosphorylation; F:transferase activity	4.5	-1	1	20	5	24	GGUCAUGCUGUAGUUUCAUC	GGUGAAGCAACAGCAUCAUC	Cleavage	cdna chromosome:AGPv4:4:193545908:193587762:1 gene:Zm00001d052584 gene_biotype:protein_coding transcript_biotype:protein_coding description:Zm00001d052584	1
zma-miR167g-3p	Zm00001d035199	wpp domain-associated isoform x1	-	4.5	-1	1	20	727	746	GGUCAUGCUGUAGUUUCAUC	GAUGAAAAGGCAGCAUGAUU	Cleavage	cdna chromosome:AGPv4:6:9598517:9602951:-1 gene:Zm00001d035199 gene_biotype:protein_coding transcript_biotype:protein_coding description:Zm00001d035199	1
zma-miR167g-3p	Zm00001d018009	chromosome-associated kinesin kif4	C:plasmodesma; P:microtubule-based movement; C:microtubule; F:nucleotide binding; F:ATP binding; C:kinesin complex; F:microtubule motor activity; F:microtubule binding; P:metabolic process	4.5	-1	1	20	307	326	GGUCAUGCUGUAGUUUCAUC	GGUGGAGCUGCAGGAUGGCU	Cleavage	cdna chromosome:AGPv4:5:211939280:211947763:-1 gene:Zm00001d018009 gene_biotype:protein_coding transcript_biotype:protein_coding description:Zm00001d018009	1
zma-miR167g-3p	Zm00001d018014	chromosome-associated kinesin kif4	C:plasmodesma; P:microtubule-based movement; C:microtubule; F:nucleotide binding; F:ATP binding; C:kinesin complex; F:microtubule motor activity; F:microtubule binding; P:metabolic process	4.5	-1	1	20	326	345	GGUCAUGCUGUAGUUUCAUC	GGUGGAGCUGCAGGAUGGCU	Cleavage	cdna chromosome:AGPv4:5:212108678:212117447:-1 gene:Zm00001d018014 gene_biotype:protein_coding transcript_biotype:protein_coding description:Zm00001d018014	1
zma-miR167g-3p	Zm00001d031457	dna-directed rna polymerase iv subunit 1 isoform x1	F:transferase activity; F:copper ion binding; P:gene silencing by RNA; F:DNA binding; P:production of siRNA involved in RNA interference; P:amine metabolic process; F:nucleotidyltransferase activity; C:nucleoplasm; P:RNA interference; F:quinone binding; C:DNA-directed RNA polymerase IV complex; P:cell-cell signaling; P:transcription	4.5	-1	1	20	254	273	GGUCAUGCUGUAGUUUCAUC	GAUGGAGCUACAUCGUGAAC	Cleavage	cdna chromosome:AGPv4:1:190910750:190936329:1 gene:Zm00001d031457 gene_biotype:protein_coding transcript_biotype:protein_coding description:Zm00001d031457	1
zma-miR167g-3p	Zm00001d011851	regulator of chromosome condensation family protein	F:metal ion binding; C:plasma membrane; P:cortical protein anchoring; C:cell cortex; F:phospholipid binding; F:ligase activity; P:metabolic process	4.5	-1	1	20	96	115	GGUCAUGCUGUAGUUUCAUC	GAUGAAGCUGAAGUAUGGUU	Translation	cdna chromosome:AGPv4:8:162800642:162805472:1 gene:Zm00001d011851 gene_biotype:protein_coding transcript_biotype:protein_coding description:Zm00001d011851	1
zma-miR167g-3p	Zm00001d020413	dna replication licensing factor mcm3	P:metabolic process; F:transferase activity	5	-1	1	20	225	244	GGUCAUGCUGUAGUUUCAUC	GAUGAAACUGAGGCAUGAGG	Translation	cdna chromosome:AGPv4:7:112324175:112325941:1 gene:Zm00001d020413 gene_biotype:protein_coding transcript_biotype:protein_coding description:Zm00001d020413	1
zma-miR167g-3p	Zm00001d024464	haloacid dehalogenase-like hydrolase domain-containing protein 3	F:hydrolase activity; P:metabolic process	5	-1	1	20	766	786	GGUCAUG-CUGUAGUUUCAUC	GAUGAAACUGCAGACAUGGCA	Cleavage	cdna chromosome:AGPv4:10:71966048:71969332:1 gene:Zm00001d024464 gene_biotype:protein_coding transcript_biotype:protein_coding description:Zm00001d024464	1
zma-miR167g-3p	Zm00001d031780	lipid phosphate phosphatase delta	C:endoplasmic reticulum membrane; P:sphingolipid metabolic process; P:response to abscisic acid; P:stomatal closure; C:membrane; F:catalytic activity; P:metabolic process; P:intracellular protein transport; F:hydrolase activity	5	-1	1	20	1093	1112	GGUCAUGCUGUAGUUUCAUC	GGUGAAACUAGGGCAUGAAU	Translation	cdna chromosome:AGPv4:1:201527097:201532243:-1 gene:Zm00001d031780 gene_biotype:protein_coding transcript_biotype:protein_coding description:Zm00001d031780	1
zma-miR167g-3p	Zm00001d050793	zinc finger cchc domain-containing protein 8-like	F:nucleic acid binding; F:zinc ion binding	5	-1	1	20	569	588	GGUCAUGCUGUAGUUUCAUC	GGUGAAACUAGAGUAUGAGG	Translation	cdna chromosome:AGPv4:4:123428177:123433895:1 gene:Zm00001d050793 gene_biotype:protein_coding transcript_biotype:protein_coding description:Zm00001d050793	1
zma-miR167g-3p	Zm00001d010611	dna replication licensing factor mcm3	F:helicase activity; F:DNA helicase activity; F:hydrolase activity; F:DNA binding; C:nucleus; P:DNA replication; F:nucleotide binding; F:nucleoside-triphosphatase activity; F:ATP binding; P:DNA duplex unwinding; C:MCM complex; P:DNA replication initiation; P:cell cycle	5	-1	1	20	869	888	GGUCAUGCUGUAGUUUCAUC	GAUGAAACUGAGGCAUGAGG	Translation	cdna chromosome:AGPv4:8:121837381:121840492:1 gene:Zm00001d010611 gene_biotype:protein_coding transcript_biotype:protein_coding description:Zm00001d010611	1
zma-miR167g-3p	Zm00001d038467	dna replication licensing factor mcm3	F:helicase activity; F:DNA helicase activity; F:hydrolase activity; F:DNA binding; C:nucleus; P:DNA replication; F:nucleotide binding; F:nucleoside-triphosphatase activity; F:ATP binding; P:DNA duplex unwinding; C:MCM complex; P:cell cycle; P:DNA replication initiation	5	-1	1	20	869	888	GGUCAUGCUGUAGUUUCAUC	GAUGAAACUGAGGCAUGAGG	Translation	cdna chromosome:AGPv4:6:157924855:157927612:1 gene:Zm00001d038467 gene_biotype:protein_coding transcript_biotype:protein_coding gene_symbol:ROA2 description:DNA replication licensing factor MCM3 homolog 2 [Source:Uniprot/SWISSPROT;Acc:Q9SX04]	1
zma-miR167g-3p	Zm00001d026089	replication factor c subunit 2	P:DNA replication; F:ATP binding; F:nucleotide binding; F:nucleoside-triphosphatase activity; F:DNA binding; C:nucleus; F:transferase activity; P:DNA-dependent DNA replication; F:DNA-directed DNA polymerase activity; F:nucleotidyltransferase activity	5	-1	1	20	454	474	GGUCAUGCUGU-AGUUUCAUC	GAUGAGGCUGACAGCAUGACA	Translation	cdna chromosome:AGPv4:10:138139152:138145141:-1 gene:Zm00001d026089 gene_biotype:protein_coding transcript_biotype:protein_coding description:Zm00001d026089	1
zma-miR167g-3p	Zm00001d051127	auxin-responsive protein saur32-like	F:molecular_function; P:calcium ion transport; P:response to auxin; C:cellular_component	5	-1	1	19	1	19	GGUCAUGCUGUAGUUUCAU	AUGAAGCUACAGCGUGCGC	Cleavage	cdna chromosome:AGPv4:4:144744938:144745333:1 gene:Zm00001d051127 gene_biotype:protein_coding transcript_biotype:protein_coding description:Zm00001d051127	1
zma-miR167g-3p	Zm00001d031807	PREDICTED: uncharacterized protein LOC100304433 isoform X3	-	5	-1	1	20	398	417	GGUCAUGCUGUAGUUUCAUC	GAUGAAACUGCGGCACGAGG	Cleavage	cdna chromosome:AGPv4:1:202456682:202462069:1 gene:Zm00001d031807 gene_biotype:protein_coding transcript_biotype:protein_coding description:Zm00001d031807	1
zma-miR167g-3p	Zm00001d045097	abc transporter c family member 13 isoform x2	F:ATPase activity	5	-1	1	20	628	648	GGUCAUG-CUGUAGUUUCAUC	GGUGAAACUACAGACAUGAUA	Cleavage	cdna chromosome:AGPv4:9:12385382:12423375:-1 gene:Zm00001d045097 gene_biotype:protein_coding transcript_biotype:protein_coding description:Zm00001d045097	1
zma-miR159d-3p	Zm00001d046517	myb dna-binding domain superfamily protein	F:chromatin binding; F:DNA binding; P:phosphorylation; P:riboflavin biosynthetic process; F:riboflavin kinase activity; C:mitochondrion	1	-1	1	21	888	908	CUUGGAUUGAAGGGAGCUCCU	UCGAGCUCCCUUCAAUCCAAA	Cleavage	cdna chromosome:AGPv4:9:93396849:93405759:-1 gene:Zm00001d046517 gene_biotype:protein_coding transcript_biotype:protein_coding description:Zm00001d046517	1
zma-miR159d-3p	Zm00001d046518	myb dna-binding domain superfamily protein	F:chromatin binding; F:DNA binding; P:phosphorylation; P:riboflavin biosynthetic process; F:riboflavin kinase activity; C:mitochondrion	1	-1	1	21	888	908	CUUGGAUUGAAGGGAGCUCCU	UCGAGCUCCCUUCAAUCCAAA	Cleavage	cdna chromosome:AGPv4:9:93438079:93444871:-1 gene:Zm00001d046518 gene_biotype:protein_coding transcript_biotype:protein_coding description:Zm00001d046518	1
zma-miR159d-3p	Zm00001d043131	transcription factor	F:chromatin binding; F:DNA binding; P:regulation of transcription	1.5	-1	1	21	1304	1324	CUUGGAUUGAAGGGAGCUCCU	UGGAGCUCCCUUCACUCCAAG	Cleavage	cdna chromosome:AGPv4:3:189941282:189945237:-1 gene:Zm00001d043131 gene_biotype:protein_coding transcript_biotype:protein_coding description:Zm00001d043131	1
zma-miR159d-3p	Zm00001d046519	myb dna-binding domain superfamily protein	F:chromatin binding; F:DNA binding; P:phosphorylation; P:riboflavin biosynthetic process; F:riboflavin kinase activity; C:mitochondrion	1.5	-1	1	21	925	945	CUUGGAUUGAAGGGAGCUCCU	UCGAGCUCCCUUCAGUCCAAA	Cleavage	cdna chromosome:AGPv4:9:93484168:93490984:-1 gene:Zm00001d046519 gene_biotype:protein_coding transcript_biotype:protein_coding description:Zm00001d046519	1
zma-miR159d-3p	Zm00001d008904	hypothetical protein ZEAMMB73_311935	partial	2.5	-1	1	21	649	669	CUUGGAUUGAAGGGAGCUCCU	AGGAGCUUUCUUCAGUUCAGG	Cleavage	cdna chromosome:AGPv4:8:24559402:24562995:-1 gene:Zm00001d008904 gene_biotype:protein_coding transcript_biotype:protein_coding description:Zm00001d008904	2
zma-miR159d-3p	Zm00001d033075	transcription factor gamyb-like	F:chromatin binding; F:DNA binding; C:mitochondrion	2.5	-1	1	21	905	925	CUUGGAUUGAAGGGAGCUCCU	UGGAGCUCCCUUCAAACCAAU	Cleavage	cdna chromosome:AGPv4:1:249663288:249664552:1 gene:Zm00001d033075 gene_biotype:protein_coding transcript_biotype:protein_coding description:Zm00001d033075	1
zma-miR159d-3p	Zm00001d013801	myb dna-binding domain superfamily protein	F:chromatin binding; F:DNA binding; C:mitochondrion	2.5	-1	1	21	1044	1064	CUUGGAUUGAAGGGAGCUCCU	UGGAGCUCCCUUCAAACCAAU	Cleavage	cdna chromosome:AGPv4:5:20673284:20676096:-1 gene:Zm00001d013801 gene_biotype:protein_coding transcript_biotype:protein_coding description:Zm00001d013801	1
zma-miR159d-3p	Zm00001d036883	myb dna-binding domain superfamily protein	F:chromatin binding; F:DNA binding; P:phosphorylation; P:riboflavin biosynthetic process; F:riboflavin kinase activity; C:mitochondrion	2.5	-1	1	21	794	814	CUUGGAUUGAAGGGAGCUCCU	CGGAGAUCCCUUCGAUCCAAA	Cleavage	cdna chromosome:AGPv4:6:105560166:105566394:-1 gene:Zm00001d036883 gene_biotype:protein_coding transcript_biotype:protein_coding description:Zm00001d036883	2
zma-miR159d-3p	Zm00001d012544	transcription factor	F:chromatin binding; F:DNA binding; P:regulation of transcription	2.5	-1	1	21	1358	1378	CUUGGAUUGAAGGGAGCUCCU	UGGAGCCCCCUUCAGUCCAAA	Cleavage	cdna chromosome:AGPv4:8:176420877:176424706:-1 gene:Zm00001d012544 gene_biotype:protein_coding transcript_biotype:protein_coding description:Zm00001d012544	1
zma-miR159d-3p	Zm00001d015521	response regulator 9	P:phosphorelay signal transduction system; P:intracellular signal transduction; F:phosphorelay response regulator activity; F:chromatin binding; F:DNA binding	2.5	-1	1	21	62	82	CUUGGAUUGAAGGGAGCUCCU	AUGAGCUCCCUCCAAUCCAAU	Translation	cdna chromosome:AGPv4:5:95621404:95625832:-1 gene:Zm00001d015521 gene_biotype:protein_coding transcript_biotype:protein_coding description:Zm00001d015521	1
zma-miR159d-3p	Zm00001d000361	myb dna-binding domain superfamily protein	F:chromatin binding; F:DNA binding; P:phosphorylation; P:riboflavin biosynthetic process; F:riboflavin kinase activity; C:mitochondrion	2.5	-1	1	21	5499	5519	CUUGGAUUGAAGGGAGCUCCU	CAGAGAUCCCUUCGAUCCAAA	Cleavage	cdna contig:AGPv4:B73V4_ctg115:46043:53621:-1 gene:Zm00001d000361 gene_biotype:protein_coding transcript_biotype:protein_coding description:Zm00001d000361	1
zma-miR159d-3p	Zm00001d043124	exocyst complex component sec5b-like	P:pollen tube growth; P:pollen germination; P:Golgi to plasma membrane transport; C:exocyst; C:plasmodesma; C:cytosol; C:plasma membrane; C:chloroplast; F:structural molecule activity	3	-1	1	21	1511	1531	CUUGGAUUGAAGGGAGCUCCU	AGUAGUUCCCUUCAAUCCUAG	Cleavage	cdna chromosome:AGPv4:3:189746723:189751419:1 gene:Zm00001d043124 gene_biotype:protein_coding transcript_biotype:protein_coding description:Zm00001d043124	1
zma-miR159d-3p	Zm00001d031515	tpa: myb dna-binding domain superfamily protein	F:chromatin binding; F:DNA binding; P:pollen sperm cell differentiation; C:nucleus	3	-1	1	21	130	150	CUUGGAUUGAAGGGAGCUCCU	UGGAGCUCCAUUCGAUCCAAA	Cleavage	cdna chromosome:AGPv4:1:192483919:192484951:1 gene:Zm00001d031515 gene_biotype:protein_coding transcript_biotype:protein_coding description:Zm00001d031515	1
zma-miR159d-3p	Zm00001d026186	myb-related protein mybas2	F:chromatin binding; F:DNA binding; P:pollen sperm cell differentiation; C:nucleus; F:unfolded protein binding; F:ATP binding; P:protein folding; P:response to heat; F:heat shock protein binding	3	-1	1	21	154	174	CUUGGAUUGAAGGGAGCUCCU	UGGAGCUCCAUUCGAUCCAAA	Cleavage	cdna chromosome:AGPv4:10:140542346:140544107:-1 gene:Zm00001d026186 gene_biotype:protein_coding transcript_biotype:protein_coding description:Zm00001d026186	1
zma-miR159d-3p	Zm00001d022248	bonsai protein	P:phyllome development; P:inflorescence development	3	-1	1	21	74	94	CUUGGAUUGAAGGGAGCUCCU	GAGAGCUCCAUUCGAUUCGAG	Cleavage	cdna chromosome:AGPv4:7:173616922:173617355:1 gene:Zm00001d022248 gene_biotype:protein_coding transcript_biotype:protein_coding description:Zm00001d022248	1
zma-miR159d-3p	Zm00001d013582	transmembrane protein 56	C:integral component of membrane; C:membrane	3	-1	1	21	160	180	CUUGGAUUGAAGGGAGCUCCU	UUGAGCUCCUUUUAUUUCAAG	Cleavage	cdna chromosome:AGPv4:5:14848806:14851810:1 gene:Zm00001d013582 gene_biotype:protein_coding transcript_biotype:protein_coding description:Zm00001d013582	1
zma-miR159d-3p	Zm00001d034948	transmembrane protein 56	C:integral component of membrane; C:membrane	3	-1	1	21	164	184	CUUGGAUUGAAGGGAGCUCCU	CUGAGCUCCUUUUAUUUCAAG	Cleavage	cdna chromosome:AGPv4:1:306477588:306490356:1 gene:Zm00001d034948 gene_biotype:protein_coding transcript_biotype:protein_coding description:Zm00001d034948	1
zma-miR159d-3p	Zm00001d012440	protein hook homolog 3-like	C:mitochondrion; F:kinase activity; P:phosphorylation	3	-1	1	21	918	938	CUUGGAUUGAAGGGAGCUCCU	UUGAGCUCUUUACAGUCCAAG	Translation	cdna chromosome:AGPv4:8:174531638:174533684:1 gene:Zm00001d012440 gene_biotype:protein_coding transcript_biotype:protein_coding description:Zm00001d012440	1
zma-miR159d-3p	Zm00001d042955	protein hook homolog 3-like	C:mitochondrion; F:kinase activity; P:phosphorylation	3	-1	1	21	918	938	CUUGGAUUGAAGGGAGCUCCU	UUGAGCUCUUUACAGUCCAAG	Translation	cdna chromosome:AGPv4:3:184755760:184757832:1 gene:Zm00001d042955 gene_biotype:protein_coding transcript_biotype:protein_coding description:Zm00001d042955	1
zma-miR159d-3p	Zm00001d053589	serine threonine protein phosphatase superfamily protein	P:chloroplast avoidance movement; P:cellular protein localization; P:regulation of auxin polar transport; F:phosphoprotein phosphatase activity; C:nucleus; F:hydrolase activity; P:protein dephosphorylation; C:cytosol; C:plasma membrane; P:dephosphorylation; P:metabolic process; C:cytoplasm; F:metal ion binding	3	-1	1	21	365	385	CUUGGAUUGAAGGGAGCUCCU	CAGAACUUCCUUCAAUUCAAC	Cleavage	cdna chromosome:AGPv4:4:235585623:235593275:1 gene:Zm00001d053589 gene_biotype:protein_coding transcript_biotype:protein_coding description:Zm00001d053589	1
zma-miR159d-3p	Zm00001d022315	stomatal closure-related actin-binding protein 1-like	C:plasma membrane	3	-1	1	21	331	351	CUUGGAUUGAAGGGAGCUCCU	GUCAGCGCCCUUCAGUCCGAG	Cleavage	cdna chromosome:AGPv4:7:175020150:175024752:1 gene:Zm00001d022315 gene_biotype:protein_coding transcript_biotype:protein_coding description:Zm00001d022315	1
zma-miR159d-3p	Zm00001d036551	myb dna-binding domain superfamily protein	F:chromatin binding; F:DNA binding; P:phosphorylation; P:riboflavin biosynthetic process; F:riboflavin kinase activity; C:mitochondrion	3	-1	1	21	948	968	CUUGGAUUGAAGGGAGCUCCU	CAGAGAUUCCUUCGAUCCAAA	Cleavage	cdna chromosome:AGPv4:6:91831037:91834032:-1 gene:Zm00001d036551 gene_biotype:protein_coding transcript_biotype:protein_coding description:Zm00001d036551	1
zma-miR159d-3p	Zm00001d005406	luc7-like protein 3	P:mRNA splice site selection; F:mRNA binding; C:U1 snRNP	3.5	-1	1	21	747	767	CUUGGAUUGAAGGGAGCUCCU	AGGAGUUUUCUUUAAUCCAGA	Cleavage	cdna chromosome:AGPv4:2:173045666:173048923:-1 gene:Zm00001d005406 gene_biotype:protein_coding transcript_biotype:protein_coding description:Zm00001d005406	1
zma-miR159d-3p	Zm00001d053545	PREDICTED: uncharacterized protein LOC103654777	C:plastid	3.5	-1	1	21	2320	2340	CUUGGAUUGAAGGGAGCUCCU	GGGGGCUCCCUUCAGUCAAAA	Cleavage	cdna chromosome:AGPv4:4:233601699:233608013:1 gene:Zm00001d053545 gene_biotype:protein_coding transcript_biotype:protein_coding description:Zm00001d053545	1
zma-miR159d-3p	Zm00001d043288	conserved oligomeric golgi complex subunit 1-like	C:cytosol	3.5	-1	1	21	2128	2148	CUUGGAUUGAAGGGAGCUCCU	AGCAGCUCUCUUAAAUCCAGG	Cleavage	cdna chromosome:AGPv4:3:194542571:194545440:-1 gene:Zm00001d043288 gene_biotype:protein_coding transcript_biotype:protein_coding description:Zm00001d043288	1
zma-miR159d-3p	Zm00001d002750	myb-related protein mybas2	F:chromatin binding; F:DNA binding; P:pollen sperm cell differentiation; C:nucleus; F:unfolded protein binding; F:ATP binding; P:protein folding; P:response to heat; F:heat shock protein binding	3.5	-1	1	21	154	174	CUUGGAUUGAAGGGAGCUCCU	UGGAGCUUCAUUCGAUCCAAA	Cleavage	cdna chromosome:AGPv4:2:21406703:21408120:-1 gene:Zm00001d002750 gene_biotype:protein_coding transcript_biotype:protein_coding description:Zm00001d002750	1
zma-miR159d-3p	Zm00001d033853	inositol-tetrakisphosphate 1-kinase 3	F:transferase activity; F:inositol tetrakisphosphate 1-kinase activity; F:inositol-1	3.5	-1	1	21	378	398	CUUGGAUUGAAGGGAGCUCCU	AAGAGCUUCCUCCAACCCAAG	Translation	cdna chromosome:AGPv4:1:275853012:275862176:1 gene:Zm00001d033853 gene_biotype:protein_coding transcript_biotype:protein_coding description:Zm00001d033853	1
zma-miR159d-3p	Zm00001d051671	uncharacterized wd repeat-containing	C:plastid	3.5	-1	1	21	521	541	CUUGGAUUGAAGGGAGCUCCU	UCAAGUUCGUUUCAAUCCAAG	Cleavage	cdna chromosome:AGPv4:4:166250937:166259299:-1 gene:Zm00001d051671 gene_biotype:protein_coding transcript_biotype:protein_coding description:Zm00001d051671	1
zma-miR159d-3p	Zm00001d037737	mads-box transcription factor 58	P:regulation of transcription	4	-1	1	21	959	979	CUUGGAUUGAAGGGAGCUCCU	AGGAGCUUCCUGCAGUUCAAC	Translation	cdna chromosome:AGPv4:6:135893605:135901920:1 gene:Zm00001d037737 gene_biotype:protein_coding transcript_biotype:protein_coding description:Zm00001d037737	1
zma-miR159d-3p	Zm00001d012745	ubiquinol-cytochrome-c reductase complex assembly factor 1	C:mitochondrion	4	-1	1	21	427	447	CUUGGAUUGAAGGGAGCUCCU	AGGAGCUUUCUUCAGUUUCAG	Cleavage	cdna chromosome:AGPv4:8:179580076:179583723:1 gene:Zm00001d012745 gene_biotype:protein_coding transcript_biotype:protein_coding description:Zm00001d012745	1
zma-miR159d-3p	Zm00001d009054	---NA---	-	4	-1	1	21	534	554	CUUGGAUUGAAGGGAGCUCCU	AGGAGCUUUCUUCAGUUUCAG	Cleavage	cdna chromosome:AGPv4:8:33466268:33469138:-1 gene:Zm00001d009054 gene_biotype:protein_coding transcript_biotype:protein_coding description:Zm00001d009054	1
zma-miR159d-3p	Zm00001d006046	methyl- -binding domain-containing protein 2-like	F:zinc ion binding; C:nucleus; F:DNA binding; F:enzyme binding	4	-1	1	21	273	293	CUUGGAUUGAAGGGAGCUCCU	AGGAGCUCGCUUUGGUCUAGG	Cleavage	cdna chromosome:AGPv4:2:196381341:196403316:-1 gene:Zm00001d006046 gene_biotype:protein_coding transcript_biotype:protein_coding description:Zm00001d006046	1
zma-miR159d-3p	Zm00001d044251	dna-directed rna polymerase iii subunit rpc3	P:transcription	4	-1	1	21	2313	2333	CUUGGAUUGAAGGGAGCUCCU	GGGAGCUUCCUUUAAUCAGAU	Cleavage	cdna chromosome:AGPv4:3:223052045:223072322:1 gene:Zm00001d044251 gene_biotype:protein_coding transcript_biotype:protein_coding description:Zm00001d044251	1
zma-miR159d-3p	Zm00001d038190	nucleic acid binding protein	F:nucleic acid binding; C:mitochondrion	4	-1	1	21	861	881	CUUGGAUUGAAGGGAGCUCCU	UGGAGUUCCUUUAGAUUCGAG	Cleavage	cdna chromosome:AGPv4:6:151016952:151025844:1 gene:Zm00001d038190 gene_biotype:protein_coding transcript_biotype:protein_coding description:Zm00001d038190	1
zma-miR159d-3p	Zm00001d013119	transcription factor pcf6-like	P:regulation of transcription	4	-1	1	21	937	957	CUUGGAUUGAAGGGAGCUCCU	AGGGGGACCCUUCAGUCCAAU	Cleavage	cdna chromosome:AGPv4:5:5078404:5079549:-1 gene:Zm00001d013119 gene_biotype:protein_coding transcript_biotype:protein_coding description:Zm00001d013119	1
zma-miR159d-3p	Zm00001d034353	transcription factor pcf6-like	P:regulation of transcription	4	-1	1	21	952	972	CUUGGAUUGAAGGGAGCUCCU	AGGGGGACCCUUCAGUCCAAU	Cleavage	cdna chromosome:AGPv4:1:290438168:290439328:1 gene:Zm00001d034353 gene_biotype:protein_coding transcript_biotype:protein_coding description:Zm00001d034353	1
zma-miR159d-3p	Zm00001d018806	transcription factor pcf6-like	-	4	-1	1	21	1075	1095	CUUGGAUUGAAGGGAGCUCCU	AGGGGGACCCUUCAGUCCAAU	Cleavage	cdna chromosome:AGPv4:7:5742596:5743909:1 gene:Zm00001d018806 gene_biotype:protein_coding transcript_biotype:protein_coding description:Zm00001d018806	1
zma-miR159d-3p	Zm00001d007868	transcription factor pcf6	-	4	-1	1	21	1087	1107	CUUGGAUUGAAGGGAGCUCCU	AGGGGGGCCCUUCAGUCCAAU	Cleavage	cdna chromosome:AGPv4:2:241313813:241315135:1 gene:Zm00001d007868 gene_biotype:protein_coding transcript_biotype:protein_coding description:Zm00001d007868	1
zma-miR159d-3p	Zm00001d006133	acyl-coenzyme a thioesterase mitochondrial	C:peroxisome; C:plastid; C:mitochondrion; F:hydrolase activity; P:metabolic process	4	-1	1	21	1318	1338	CUUGGAUUGAAGGGAGCUCCU	GGGGACUUCCUUCGAUUCAAA	Cleavage	cdna chromosome:AGPv4:2:199509522:199514949:-1 gene:Zm00001d006133 gene_biotype:protein_coding transcript_biotype:protein_coding description:Zm00001d006133	1
zma-miR159d-3p	Zm00001d053661	hypothetical protein ZEAMMB73_191474	-	4	-1	1	21	24	44	CUUGGAUUGAAGGGAGCUCCU	AGUGUCUUCCUUCGAUCCAGG	Cleavage	cdna chromosome:AGPv4:4:238372013:238372564:1 gene:Zm00001d053661 gene_biotype:protein_coding transcript_biotype:protein_coding description:Zm00001d053661	1
zma-miR159d-3p	Zm00001d023434	rac gtpase activating protein 1	P:signal transduction; P:response to anoxia; C:intracellular; C:plastid	4	-1	1	21	70	90	CUUGGAUUGAAGGGAGCUCCU	AAGCCCUCCCUUCAAUCCAAC	Cleavage	cdna chromosome:AGPv4:10:5439443:5444101:-1 gene:Zm00001d023434 gene_biotype:protein_coding transcript_biotype:protein_coding description:Zm00001d023434	1
zma-miR159d-3p	Zm00001d043566	protein stichel-like 3 isoform x1	P:DNA replication; F:ATP binding; F:DNA-directed DNA polymerase activity; C:DNA polymerase III complex; P:DNA-dependent DNA replication; F:DNA binding; F:nucleotide binding; F:nucleoside-triphosphatase activity; C:plastid	4	-1	1	21	3284	3304	CUUGGAUUGAAGGGAGCUCCU	GGAAGCUCUCUUCAAUUAAGG	Cleavage	cdna chromosome:AGPv4:3:204183006:204191393:1 gene:Zm00001d043566 gene_biotype:protein_coding transcript_biotype:protein_coding description:Zm00001d043566	1
zma-miR159d-3p	Zm00001d021383	methyltransferase at1g22800	F:methyltransferase activity; P:metabolic process; P:methylation; C:mitochondrion	4.5	-1	1	21	300	320	CUUGGAUUGAAGGGAGCUCCU	AGGAGUUUCUUCCAAUCAAAG	Translation	cdna chromosome:AGPv4:7:150576886:150578342:-1 gene:Zm00001d021383 gene_biotype:protein_coding transcript_biotype:protein_coding description:Zm00001d021383	1
zma-miR159d-3p	Zm00001d023946	methyltransferase at1g22800	F:methyltransferase activity; P:metabolic process; P:methylation; C:mitochondrion	4.5	-1	1	21	503	523	CUUGGAUUGAAGGGAGCUCCU	AGGAGUUUCUUCCAAUCAAAG	Translation	cdna chromosome:AGPv4:10:30976716:30980257:-1 gene:Zm00001d023946 gene_biotype:protein_coding transcript_biotype:protein_coding description:Zm00001d023946	1
zma-miR159d-3p	Zm00001d004022	nitrate-induced noi protein	C:extrinsic component of plasma membrane; P:defense response to bacterium	4.5	-1	1	21	427	447	CUUGGAUUGAAGGGAGCUCCU	CAGAGCUUCCUUCAAUCCUCC	Cleavage	cdna chromosome:AGPv4:2:76081400:76085628:-1 gene:Zm00001d004022 gene_biotype:protein_coding transcript_biotype:protein_coding description:Zm00001d004022	1
zma-miR159d-3p	Zm00001d020064	2-aminoethanethiol dioxygenase-like isoform x1	P:oxidation-reduction process; F:cysteamine dioxygenase activity; C:cytoplasmic membrane-bounded vesicle; F:dioxygenase activity	4.5	-1	1	21	192	212	CUUGGAUUGAAGGGAGCUCCU	AGGAACUUCUUUCGGUCCGAA	Cleavage	cdna chromosome:AGPv4:7:89649136:89650912:-1 gene:Zm00001d020064 gene_biotype:protein_coding transcript_biotype:protein_coding description:Zm00001d020064	1
zma-miR159d-3p	Zm00001d048246	uncharacterized protein LOC100193895	P:response to cold; P:response to karrikin	4.5	-1	1	21	3131	3150	CUUGGAUUGAAGGGAGCUCCU	AGGGGCUUCCUUCA-UCCGAG	Cleavage	cdna chromosome:AGPv4:9:153125816:153131306:-1 gene:Zm00001d048246 gene_biotype:protein_coding transcript_biotype:protein_coding description:Zm00001d048246	1
zma-miR159d-3p	Zm00001d035090	beta- -galactosyltransferase galt31a-like	P:protein glycosylation; F:transferase activity; C:integral component of membrane; C:membrane; F:galactosyltransferase activity; C:Golgi apparatus; F:transferase activity	4.5	-1	1	21	961	981	CUUGGAUUGAAGGGAGCUCCU	GGGGGCUCUUUUCAAUACAGC	Cleavage	cdna chromosome:AGPv4:6:4848921:4853314:-1 gene:Zm00001d035090 gene_biotype:protein_coding transcript_biotype:protein_coding description:Zm00001d035090	1
zma-miR159d-3p	Zm00001d013085	---NA---	-	4.5	-1	1	21	273	293	CUUGGAUUGAAGGGAGCUCCU	AGGAACUCCUGGCAAUCCAAG	Translation	cdna chromosome:AGPv4:5:4525181:4526045:1 gene:Zm00001d013085 gene_biotype:protein_coding transcript_biotype:protein_coding description:Zm00001d013085	1
zma-miR159d-3p	Zm00001d021842	zinc finger an1 and c2h2 domain-containing stress-associated protein 16	F:metal ion binding; F:zinc ion binding; P:response to stress	4.5	-1	1	21	371	391	CUUGGAUUGAAGGGAGCUCCU	AGGUGUUCGCCUCAAUCCAAG	Translation	cdna chromosome:AGPv4:7:164334705:164337536:1 gene:Zm00001d021842 gene_biotype:protein_coding transcript_biotype:protein_coding description:Zm00001d021842	1
zma-miR159d-3p	Zm00001d033552	plasma membrane atpase 1	C:integral component of membrane; C:membrane; P:cation transport; F:hydrolase activity; F:nucleotide binding; F:ATP binding; F:cation-transporting ATPase activity; F:metal ion binding; P:metabolic process; P:ATP catabolic process; F:ATPase activity; P:ATP biosynthetic process; F:hydrogen-exporting ATPase activity	4.5	-1	1	21	1638	1658	CUUGGAUUGAAGGGAGCUCCU	GGGGGUUCACUUCGAUCGAAG	Cleavage	cdna chromosome:AGPv4:1:266967929:266975303:1 gene:Zm00001d033552 gene_biotype:protein_coding transcript_biotype:protein_coding description:Zm00001d033552	1
zma-miR159d-3p	Zm00001d044723	macpf domain-containing protein at1g14780-like isoform x1	-	4.5	-1	1	21	1891	1911	CUUGGAUUGAAGGGAGCUCCU	GGGAGCUUCUUCCUGUCCAAG	Translation	cdna chromosome:AGPv4:9:321017:324165:1 gene:Zm00001d044723 gene_biotype:protein_coding transcript_biotype:protein_coding description:Zm00001d044723	1
zma-miR159d-3p	Zm00001d033098	chloroplast post-illumination chlorophyll fluorescence increase protein	C:chloroplast stroma; C:chloroplast; C:thylakoid; P:chlororespiration; C:plastid	5	-1	1	21	924	945	CUUGGAUUGA-AGGGAGCUCCU	AGGAGCUCCAUCUCAAUCCGAG	Translation	cdna chromosome:AGPv4:1:250179972:250181760:1 gene:Zm00001d033098 gene_biotype:protein_coding transcript_biotype:protein_coding description:Zm00001d033098	1
zma-miR159d-3p	Zm00001d036004	set domain-containing	-	5	-1	1	21	403	423	CUUGGAUUGAAGGGAGCUCCU	GGGAGCUCCCUUUGGUUUACU	Cleavage	cdna chromosome:AGPv4:6:65325672:65335256:-1 gene:Zm00001d036004 gene_biotype:protein_coding transcript_biotype:protein_coding description:Zm00001d036004	1
